# Supplementary material for: Characterizing the Role of TaWRKY13 in Salt Tolerance
Source: Int J Mol Sci. 2019 Nov 14;20(22):5712. doi: 10.3390/ijms20225712 (PMC6888956; doi:10.3390/ijms20225712)
Supplement: Supplementary file 1 [file ijms-20-05712-s001.zip]

Archive with 5 entries (5 files):
- Figure S1.tif
- Supplementary Table 1.xls
- Supplementary Table 2.docx
- Supplementary Table 3.docx
- Supplementary Table 4.docx
