# Supplementary material for: Characterizing the Role of TaWRKY13 in Salt Tolerance
Source: Int J Mol Sci. 2019 Nov 14;20(22):5712. doi: 10.3390/ijms20225712 (PMC6888956; doi:10.3390/ijms20225712)
Supplement: Supplementary file 1 [file ijms-20-05712-s001.zip › Supplementary Table 1.xls]

geneid	name	NaCl-Leaf.3	NaCl-Leaf.1	NaCl-Leaf.2	Control.3	Control-Leaf.1	Control-Leaf.2	baseMean	log2FoldChange	pvalue	padj	trend	NaCl-Leaf.3_FPKM	NaCl-Leaf.1_FPKM	NaCl-Leaf.2_FPKM	Control-Leaf.3_FPKM	Control-Leaf.1_FPKM	Control-Leaf.2_FPKM	Description	TF_Family
TraesCSU01G607400LC.1	TraesCSU01G607400LC.1	533.8966655	494.0812985	420.0226307	0	0	0	241.3334324	11.34022701	5.28E-21	1.54E-17	UP	36.56437576	30.56637944	22.80655512	0	0	0
TraesCS7A01G204500.1	TraesCS7A01G204500.1	6.049820572	319.9298705	952.9415176	0	0	0	213.1535348	11.15978367	1.86E-05	0.001139068	UP	0.053435056	2.552602527	6.673229626	0	0	0	Endoglucanase 17
TraesCS6D01G332900.1	TraesCS6D01G332900.1	18.14946172	75.33516828	929.876691	0	0	0	170.5602202	10.83808647	1.89E-05	0.001152187	UP	0.372321681	1.396037132	15.12397618	0	0	0	Dehydrin DHN3
TraesCS6D01G332900.2	TraesCS6D01G332900.2	18.14946172	75.33516828	929.876691	0	0	0	170.5602202	10.83808647	1.89E-05	0.001152187	UP	0.348249159	1.305776111	14.14613289	0	0	0	Dehydrin DHN3
TraesCS3B01G010700LC.1	TraesCS3B01G010700LC.1	55.20461272	156.5406094	235.5040184	0	0	0	74.54154008	9.639738877	7.37E-14	6.53E-11	UP	3.191530167	8.175140702	10.79463479	0	0	0
TraesCS5D01G547500LC.1	TraesCS5D01G547500LC.1	2746.61854	2175.914471	2185.08883	1.832784109	4.424531954	3.075204504	1186.15906	9.608136404	3.71E-75	1.29E-70	UP	188.1045506	134.6131245	118.6468186	0.115996898	0.217927258	0.179633937
TraesCS1A01G364000.1	TraesCS1A01G364000.1	49.91101972	50.87569806	324.1215098	0	0	0	70.81803793	9.569239861	2.30E-07	3.05E-05	UP	0.645880707	0.594717721	3.325444987	0	0	0
TraesCSU01G263800.1	TraesCSU01G263800.1	161.0764727	111.5351842	149.3144034	0	0	0	70.32101005	9.560702754	1.22E-14	1.36E-11	UP	8.963062719	5.60635821	6.587370239	0	0	0
TraesCS1A01G364000.2	TraesCS1A01G364000.2	49.91101972	50.87569806	311.9821274	0	0	0	68.79480753	9.52736888	1.89E-07	2.57E-05	UP	1.157202933	1.065535917	5.734939537	0	0	0
TraesCS3D01G545700.1	TraesCS3D01G545700.1	1.512455143	20.54595499	386.03236	0	0	0	68.01512835	9.511520718	0.001289619	0.026582487	UP	0.020526881	0.251890292	4.15384441	0	0	0	hypothetical protein
TraesCS3D01G545700.2	TraesCS3D01G545700.2	1.512455143	20.54595499	360.539657	0	0	0	63.76634452	9.418426733	0.001319647	0.02697437	UP	0.025796234	0.316551784	4.875429613	0	0	0	hypothetical protein
TraesCS5B01G426800.1	TraesCS5B01G426800.1	161.0764727	111.5351842	435.8038278	0	1.106132988	0	118.253603	9.342715363	2.17E-13	1.74E-10	UP	4.7486425	2.970256005	10.1862528	0	0.023452437	0	Dehydrin Rab15
TraesCS3A01G124700LC.1	TraesCS3A01G124700LC.1	5283.005814	5269.548265	4275.490478	4.581960272	11.06132988	8.200545344	2475.314732	9.311575874	3.30E-147	3.45E-142	UP	361.8112309	326.0010291	232.152275	0.289992246	0.544818146	0.479023831
TraesCS5A01G424800.1	TraesCS5A01G424800.1	73.35407443	38.15677355	231.8622036	0	0	0	57.22884194	9.258190595	3.86E-12	2.11E-09	UP	1.535462199	0.721491405	3.847963042	0	0	0	Dehydrin Rab15
TraesCS5A01G424700.1	TraesCS5A01G424700.1	45.37365429	65.55138019	171.1652917	0	0	0	47.01505436	8.972978993	8.70E-12	4.33E-09	UP	1.803433143	2.353546366	5.393839743	0	0	0	Dehydrin Rab15
TraesCSU01G617900LC.1	TraesCSU01G617900LC.1	101.3344946	72.40003186	88.61749144	0	0	0	43.72533631	8.875794578	2.18E-12	1.32E-09	UP	5.370223136	3.465919027	3.723407104	0	0	0
TraesCS7A01G355400.1	TraesCS7A01G355400.1	3.781137857	49.89731925	438.2317043	0	1.106132988	0	82.16938239	8.819049925	0.000102688	0.004202924	UP	0.076858642	0.916203697	7.062525615	0	0.016170402	0
TraesCS1B01G406200.1	TraesCS1B01G406200.1	71.08539172	86.09733518	92.25930616	0	0	0	41.57367218	8.799749233	3.60E-12	2.06E-09	UP	2.551954856	2.792074264	2.625964533	0	0	0
TraesCS2D01G012900LC.1	TraesCS2D01G012900LC.1	12.85586872	38.15677355	186.9464888	0	0	0	39.65985518	8.732283847	1.73E-05	0.001080268	UP	0.233587531	0.626274172	2.693094453	0	0	0
TraesCS5B01G197400.1	TraesCS5B01G197400.1	37.81137857	29.35136427	163.8816623	0	0	0	38.50740085	8.684693583	2.30E-10	8.06E-08	UP	0.202877172	0.142260258	0.697151355	0	0	0	U-box domain-containing protein 19
TraesCS7D01G207600.1	TraesCS7D01G207600.1	3.781137857	135.0162756	293.7730538	0	1.106132988	0	72.27943338	8.633548376	3.77E-05	0.001959784	UP	0.033664085	1.085863064	2.073682729	0	0.007082636	0	Endoglucanase 17
TraesCS7A01G221300.1	TraesCS7A01G221300.1	9.830958429	46.96218283	144.4586504	0	0	0	33.54196528	8.490268387	1.53E-05	0.000978743	UP	0.127962897	0.552180556	1.490794577	0	0	0
TraesCS4B01G466800LC.1	TraesCS4B01G466800LC.1	38.56760615	15.65406094	145.6725887	0	0	0	33.31570929	8.476153602	1.69E-09	4.81E-07	UP	0.418748378	0.15353313	1.253990765	0	0	0
TraesCS6D01G184700LC.1	TraesCS6D01G184700LC.1	63.523116	62.61624377	60.69691195	0	0	0	31.13937862	8.385317479	7.19E-11	2.91E-08	UP	3.213389963	2.861299246	2.434357073	0	0	0
TraesCS5A01G369300.1	TraesCS5A01G369300.1	6.049820572	65.55138019	111.682318	0	0	0	30.54725313	8.355583028	3.32E-05	0.001788728	UP	0.191001903	1.869483638	2.795539697	0	0	0
TraesCS1A01G384900.1	TraesCS1A01G384900.1	15.880779	35.22163712	129.8913916	0	0	0	30.16563462	8.331128807	3.36E-09	8.30E-07	UP	1.055142973	2.113944965	6.842360059	0	0	0
TraesCS4B01G466700LC.1	TraesCS4B01G466700LC.1	42.348744	10.7621669	123.8217004	0	0	0	29.48876855	8.300763118	5.62E-09	1.30E-06	UP	0.515078901	0.118243582	1.19403219	0	0	0
TraesCS5D01G371400.1	TraesCS5D01G371400.1	0	48.91894044	125.0356386	0	0	0	28.99242984	8.281315894	0.034096873	0.214095456	UP	0	0.5131678	1.151218044	0	0	0
TraesCS6B01G383500.1	TraesCS6B01G383500.1	12.85586872	24.45947022	133.5332063	0	0	0	28.47475754	8.247814766	1.18E-08	2.47E-06	UP	0.175728593	0.302017896	1.447159251	0	0	0	Dehydrin DHN3
TraesCS4B01G369600.1	TraesCS4B01G369600.1	0.756227571	19.56757618	146.8865269	0	0	0	27.86838844	8.2236258	0.003267729	0.049854677	UP	0.023057593	0.538943351	3.55082659	0	0	0
TraesCS5D01G547600LC.1	TraesCS5D01G547600LC.1	6.049820572	33.2648795	125.0356386	0	0	0	27.39172311	8.197884581	9.47E-05	0.003960197	UP	0.185732885	0.922522343	3.043450001	0	0	0
TraesCS5D01G403800.1	TraesCS5D01G403800.1	12.09964114	36.20001593	116.5380709	0	0	0	27.47295467	8.196033526	8.85E-09	1.96E-06	UP	0.11786113	0.318530851	0.90001963	0	0	0	Cytokinin-O-glucosyltransferase 2
TraesCS6B01G383500.2	TraesCS6B01G383500.2	11.34341357	24.45947022	125.0356386	0	0	0	26.8064204	8.160470352	2.00E-08	3.81E-06	UP	0.217655724	0.423953283	1.902156251	0	0	0	Dehydrin DHN3
TraesCS3D01G135400LC.1	TraesCS3D01G135400LC.1	9.830958429	42.07028878	106.826565	0	0	0	26.45463537	8.141765427	1.28E-08	2.65E-06	UP	0.19983247	0.77248547	1.721612892	0	0	0
TraesCS3D01G254100.1	TraesCS3D01G254100.1	7.562275715	20.54595499	129.8913916	0	0	0	26.33327038	8.140903036	0.000137263	0.005223626	UP	0.101909441	0.250111047	1.387804613	0	0	0
TraesCS5B01G563800LC.1	TraesCS5B01G563800LC.1	0	25.43784903	126.2495769	0	0	0	25.28123765	8.083573627	0.038620158	0.230043149	UP	0	0.824931033	3.59342515	0	0	0
TraesCS3D01G238000.1	TraesCS3D01G238000.1	18.90568929	38.15677355	91.04536792	0	0	0	24.68463846	8.041365919	6.28E-09	1.43E-06	UP	0.209875844	0.382636339	0.801334498	0	0	0	probable protein phosphatase 2C 8
TraesCS3A01G237800.1	TraesCS3A01G237800.1	24.19928229	11.74054571	111.682318	0	0	0	24.603691	8.0373544	2.97E-08	5.41E-06	UP	0.272721704	0.119522627	0.997901512	0	0	0	probable protein phosphatase 2C 8
TraesCS2A01G653900LC.1	TraesCS2A01G653900LC.1	691.1920003	575.2867396	531.7049487	2.749176163	3.318398965	1.025068168	300.8793887	7.991698664	1.22E-40	2.13E-36	UP	20.51264933	15.42240294	12.51064787	0.075397984	0.070826359	0.025947124	30S ribosomal protein S12-B; chloroplastic
TraesCS2D01G477800.1	TraesCS2D01G477800.1	0.756227571	37.17839474	93.4732444	0	0	0	21.90131112	7.87576538	0.002376816	0.04022348	UP	0.005464949	0.24269949	0.535558556	0	0	0	Lysosomal beta glucosidase
TraesCS5D01G371300.1	TraesCS5D01G371300.1	0	82.18381995	48.55752956	0	0	0	21.79022492	7.86946222	0.044084348	0.248164229	UP	0	0.716876492	0.371754312	0	0	0	2-alpha-hydroxytaxane 2-O-benzoyltransferase
TraesCS7B01G402600.1	TraesCS7B01G402600.1	0.756227571	18.58919737	110.4683797	0	0	0	21.63563411	7.858022461	0.003691393	0.054255286	UP	0.032061034	0.711918503	3.713205988	0	0	0
TraesCS2A01G297100.1	TraesCS2A01G297100.1	0.756227571	45.98380402	82.54780025	0	0	0	21.54797197	7.852387298	0.002143311	0.03749013	UP	0.028053404	1.540928865	2.427865454	0	0	0
TraesCS7A01G244600.1	TraesCS7A01G244600.1	27.22419257	17.61081856	200.2998094	0	0	1.025068168	41.02664812	7.808671019	3.98E-08	6.98E-06	UP	0.318085846	0.185871801	1.855478462	0	0	0.010215403	DNA-damage-repair/toleration protein DRT100-like
TraesCS5A01G083700.1	TraesCS5A01G083700.1	21.174372	23.48109141	67.98054138	0	0	0	18.77266747	7.646262593	5.11E-08	8.66E-06	UP	0.346542055	0.347142923	0.882096445	0	0	0
TraesCS6D01G369400.1	TraesCS6D01G369400.1	0.756227571	7.827030471	100.7568738	0	0	0	18.22335531	7.610128175	0.0066792	0.079692574	UP	0.005276502	0.049332746	0.557383826	0	0	0	protein ECERIFERUM 1-like
TraesCS7D01G124000.1	TraesCS7D01G124000.1	43.10497157	53.81083449	115.3241327	0	1.106132988	0	35.55767863	7.600413933	6.40E-09	1.45E-06	UP	1.547461987	1.745046415	3.282455666	0	0.028559016	0
TraesCS2D01G375300.1	TraesCS2D01G375300.1	24.19928229	20.54595499	162.667724	0	0	1.025068168	34.73967158	7.566595506	8.54E-08	1.32E-05	UP	0.224271491	0.172005584	1.19525074	0	0	0.008102849	Gibberellin 2-beta-dioxygenase 8
TraesCS6A01G350500.1	TraesCS6A01G350500.1	4.537365429	5.870272853	93.4732444	0	0	0	17.31348045	7.535417225	0.001653638	0.03153396	UP	0.090984014	0.106332067	1.486054372	0	0	0	Dehydrin DHN3
TraesCS6A01G350700.1	TraesCS6A01G350700.1	16.63700657	19.56757618	67.98054138	0	0	0	17.36418736	7.532810393	1.57E-07	2.21E-05	UP	0.34234663	0.36372448	1.109076578	0	0	0	Dehydrin DHN3
TraesCS7D01G404700LC.1	TraesCS7D01G404700LC.1	41.59251643	3.913515236	52.19934428	0	0	0	16.28422932	7.447900439	8.34E-07	9.06E-05	UP	1.668040264	0.141776089	1.659749038	0	0	0
TraesCS3B01G258300LC.1	TraesCS3B01G258300LC.1	37.055151	29.35136427	30.34845597	0	0	0	16.12582854	7.43742792	6.18E-08	1.02E-05	UP	2.537754125	1.815824521	1.64787248	0	0	0
TraesCS7A01G494700.1	TraesCS7A01G494700.1	3.024910286	32.28650069	59.48297371	0	0	0	15.79906411	7.397443651	1.64E-06	0.000159825	UP	0.128244135	1.236490031	1.999418609	0	0	0
TraesCSU01G258900.1	TraesCSU01G258900.1	28.73664772	41.09190997	23.06482654	0	0	0	15.4822307	7.378410686	1.12E-07	1.64E-05	UP	0.597773478	0.77214968	0.380396731	0	0	0
TraesCS6A01G384600.1	TraesCS6A01G384600.1	0	9.783788089	80.11992377	0	0	0	14.98395198	7.328495245	0.060868048	0.296255273	UP	0	0.060714297	0.436381046	0	0	0	protein ECERIFERUM 1-like
TraesCSU01G596100LC.1	TraesCSU01G596100LC.1	38.56760615	21.5243338	29.13451774	0	0	0	14.87107628	7.321415492	1.62E-07	2.27E-05	UP	2.641335926	1.331604649	1.581957581	0	0	0
TraesCS5D01G042300.1	TraesCS5D01G042300.1	97.55335672	154.5838518	217.2949448	0	3.318398965	0	78.79175871	7.25621083	7.56E-15	9.42E-12	UP	5.790222676	8.288230149	10.22559803	0	0.141652718	0
TraesCS2D01G609600LC.2	TraesCS2D01G609600LC.2	350.8895932	170.2379127	240.3597713	0.916392054	3.318398965	1.025068168	127.7911894	7.230703728	1.16E-22	4.18E-19	UP	12.39693301	5.433062258	6.732736133	0.029919835	0.084317094	0.030889434
TraesCS4D01G358900.1	TraesCS4D01G358900.1	4.537365429	26.41622784	53.41328251	0	0	0	14.06114596	7.228135583	2.31E-06	0.000210576	UP	0.063784583	0.335449688	0.595315616	0	0	0	heat stress transcription factor C-2a-like
TraesCS4B01G275300.1	TraesCS4B01G275300.1	15.12455143	17.61081856	50.98540604	0	0	0	13.95346267	7.217403391	7.22E-07	8.03E-05	UP	0.246623336	0.259403503	0.659148992	0	0	0
TraesCS7B01G074900.1	TraesCS7B01G074900.1	1.512455143	23.48109141	135.9610828	0	0	1.025068168	26.99661625	7.205875843	0.000997109	0.022248104	UP	0.036393606	0.51039392	2.593840358	0	0	0.021038209	transcription factor HEC2-like
TraesCS7D01G243300.1	TraesCS7D01G243300.1	1.512455143	22.5027126	135.9610828	0.916392054	0	0	26.81544043	7.197065533	0.001035941	0.022820578	UP	0.01305653	0.17547884	0.930563283	0.007310729	0	0	DNA-damage-repair/toleration protein DRT100-like
TraesCS5A01G369100.1	TraesCS5A01G369100.1	0.756227571	1.956757618	78.90598553	0	0	0	13.60316179	7.18788827	0.015733745	0.136275301	UP	0.023541318	0.055024985	1.947485658	0	0	0
TraesCS4A01G456900LC.1	TraesCS4A01G456900LC.1	0.756227571	15.65406094	63.12478843	0	0	0	13.25584616	7.143380176	2.10E-05	0.001253534	UP	0.023707102	0.443299883	1.568960277	0	0	0
TraesCS7D01G036600.1	TraesCS7D01G036600.1	56.71706786	27.39460665	63.12478843	0	1.106132988	0	24.72376599	7.078419866	1.05E-07	1.56E-05	UP	0.425051582	0.185454581	0.375071312	0	0.005961815	0	sucrose synthase 1
TraesCS6B01G173200LC.1	TraesCS6B01G173200LC.1	20.41814443	30.32974308	24.27876478	0	0	0	12.50444205	7.067235818	7.18E-07	8.00E-05	UP	0.721373257	0.967959368	0.680074357	0	0	0
TraesCS2A01G255500.1	TraesCS2A01G255500.1	0	16.63243975	128.6774533	0.916392054	0	0	24.37104752	7.059363122	0.020840322	0.160241381	UP	0	0.114525462	0.777660369	0.006455307	0	0	Laccase-14	Trifolium pratense|MYB|MYB family protein
TraesCS2A01G654200LC.1	TraesCS2A01G654200LC.1	948.3093746	793.465214	605.7551812	0	6.63679793	11.27574985	394.2403863	7.046575677	8.29E-13	5.35E-10	UP	34.32094553	25.9407018	17.38170533	0	0.172747217	0.348071178
TraesCS7B01G195200.1	TraesCS7B01G195200.1	16.63700657	3.913515236	53.41328251	0	0	0	12.32730072	7.039625768	7.80E-06	0.000569992	UP	0.300653536	0.063885572	0.765290711	0	0	0
TraesCS4B01G050800.1	TraesCS4B01G050800.1	6.806048143	7.827030471	59.48297371	0	0	0	12.35267539	7.039418454	9.16E-06	0.000648856	UP	0.127838299	0.132802919	0.885818371	0	0	0	SORBIDRAFT_01g010020; Sb01g010020; hypothetical protein
TraesCS3D01G545300.1	TraesCS3D01G545300.1	21.174372	7.827030471	43.7017766	0	0	0	12.11719651	7.01667392	3.18E-06	0.000272588	UP	0.187892569	0.062739452	0.307456872	0	0	0	Anthranilate N-benzoyltransferase protein 1
TraesCS3B01G262800.1	TraesCS3B01G262800.1	8.318503286	26.41622784	37.63208541	0	0	0	12.06113609	7.007613784	2.66E-06	0.000235244	UP	0.446150528	1.279828127	1.600223155	0	0	0
TraesCS3B01G061000.1	TraesCS3B01G061000.1	12.09964114	13.69730332	46.12965308	0	0	0	11.98776626	6.997477694	3.13E-06	0.000269761	UP	0.104384761	0.106744206	0.31552287	0	0	0	Cytochrome P450 84A1
TraesCS4B01G355600.1	TraesCS4B01G355600.1	0	56.74597091	80.11992377	0.916392054	0	0	22.96371446	6.973208945	0.015074568	0.132656964	UP	0	0.669174824	0.829251958	0.011055423	0	0	Putative dihydrodipicolinate reductase 3; chloroplastic
TraesCS3B01G285100.1	TraesCS3B01G285100.1	5.293593	12.71892452	52.19934428	0	0	0	11.70197697	6.961088424	9.88E-06	0.000690542	UP	0.122097719	0.265003751	0.95457069	0	0	0
TraesCS1B01G381200.1	TraesCS1B01G381200.1	0	0	67.98054138	0	0	0	11.33009023	6.924762552	0.076600301	0.336350071	UP	0	0	0.640953428	0	0	0
TraesCS6A01G132700.1	TraesCS6A01G132700.1	7.562275715	4.891894044	55.84115899	0	0	0	11.38255479	6.92155776	1.93E-05	0.001170392	UP	0.059865001	0.0349818	0.350478154	0	0	0
TraesCS2A01G359300.1	TraesCS2A01G359300.1	0	8.80540928	58.26903547	0	0	0	11.17907413	6.905583552	0.077423651	0.338492764	UP	0	0.06693493	0.388760842	0	0	0		Ananas comosus|WRKY|WRKY family protein
TraesCS1B01G381200.2	TraesCS1B01G381200.2	0	0	66.76660314	0	0	0	11.12776719	6.898741143	0.077719141	0.339094456	UP	0	0	1.309143137	0	0	0
TraesCS6D01G222900LC.1	TraesCS6D01G222900LC.1	20.41814443	30.32974308	15.78119711	0	0	0	11.08818077	6.897074048	2.40E-06	0.000215056	UP	1.398354314	1.876352005	0.85689369	0	0	0
TraesCS7B01G663500LC.1	TraesCS7B01G663500LC.1	432.5621709	282.7514758	349.6142128	0	4.424531954	5.12534084	179.079622	6.860928609	1.57E-33	1.27E-29	UP	14.58777031	8.613702938	9.347931159	0	0.107312665	0.147426842
TraesCS6B01G484000LC.1	TraesCS6B01G484000LC.1	31.00533043	16.63243975	16.99513535	0	0	0	10.77215092	6.859097974	3.20E-06	0.000274265	UP	1.643127974	0.796224641	0.714078075	0	0	0
TraesCS1B01G381400.1	TraesCS1B01G381400.1	0	9.783788089	54.62722075	0	0	0	10.73516814	6.847107948	0.079978782	0.34388148	UP	0	0.21979254	1.077101006	0	0	0
TraesCSU01G248500.1	TraesCSU01G248500.1	15.12455143	11.74054571	37.63208541	0	0	0	10.74953042	6.842134247	5.39E-06	0.000425493	UP	0.299680285	0.21013993	0.591180364	0	0	0
TraesCS4D01G058200.1	TraesCS4D01G058200.1	152.0017419	35.22163712	162.667724	0	2.212265977	1.025068168	58.85473953	6.832745203	9.95E-12	4.84E-09	UP	1.392280072	0.291428627	1.181314346	0	0.014573325	0.008008372	1-aminocyclopropane-1-carboxylate synthase 1
TraesCS3D01G224700.1	TraesCS3D01G224700.1	6.049820572	50.87569806	160.2398475	1.832784109	0	0	36.49969171	6.819173057	0.000261798	0.008411533	UP	0.050307475	0.382159831	1.056444275	0.014084306	0	0
TraesCS5D01G064900LC.1	TraesCS5D01G064900LC.1	96.79712915	153.605473	210.0113153	0	4.424531954	0	77.47307491	6.808265751	5.17E-16	7.41E-13	UP	6.629235265	9.502814995	11.40327756	0	0.217927258	0
TraesCS5B01G080000.1	TraesCS5B01G080000.1	14.36832386	61.63786496	146.8865269	1.832784109	0	0	37.45424997	6.807076359	7.50E-08	1.20E-05	UP	0.361365888	1.40033925	2.928930408	0.042597731	0	0
TraesCS7D01G319400LC.1	TraesCS7D01G319400LC.1	25.71173743	14.67568213	21.8508883	0	0	0	10.37305131	6.800656203	4.00E-06	0.000329383	UP	0.710918572	0.366548428	0.479008895	0	0	0	OrsajCp111; ORF82
TraesCS7D01G210500.1	TraesCS7D01G210500.1	0.756227571	25.43784903	36.41814717	0	0	0	10.43537063	6.799245424	5.65E-05	0.002697182	UP	0.014184306	0.431003292	0.541576068	0	0	0
TraesCS2D01G302000LC.1	TraesCS2D01G302000LC.1	44.61742672	22.5027126	53.41328251	0.916392054	0	0	20.24163565	6.788951965	5.47E-07	6.39E-05	UP	1.601758899	0.729746683	1.520295256	0.030402413	0	0
TraesCS2B01G385200.2	TraesCS2B01G385200.2	3.024910286	35.22163712	81.33386201	0.916392054	0	0	20.08280025	6.771036313	7.56E-06	0.000558244	UP	0.055187025	0.580468495	1.176472894	0.015450407	0	0
TraesCS2B01G385200.1	TraesCS2B01G385200.1	3.024910286	34.24325831	81.33386201	0.916392054	0	0	19.91973711	6.759087795	8.01E-06	0.000582079	UP	0.068008253	0.695454678	1.449794879	0.019039895	0	0
TraesCS3D01G492700.1	TraesCS3D01G492700.1	0.756227571	17.61081856	42.48783836	0	0	0	10.14248075	6.756542501	7.56E-05	0.003368366	UP	0.029529899	0.621203126	1.31540698	0	0	0
TraesCS2B01G547400.1	TraesCS2B01G547400.1	0.756227571	34.24325831	25.49270302	0	0	0	10.08203148	6.751867568	6.77E-05	0.003096793	UP	0.008766689	0.358593818	0.234306868	0	0	0
TraesCS3A01G237900.1	TraesCS3A01G237900.1	6.049820572	9.783788089	44.91571484	0	0	0	10.12488725	6.751743197	2.33E-05	0.001354726	UP	0.31683845	0.462857231	1.865003913	0	0	0
TraesCS7A01G087400.1	TraesCS7A01G087400.1	14.36832386	14.67568213	87.40355321	0	0	1.025068168	19.57877123	6.731044195	3.85E-06	0.000319111	UP	0.150616394	0.138966162	0.726409093	0	0	0.009164997	1-aminocyclopropane-1-carboxylate oxidase-1-like protein
TraesCS3B01G132500.1	TraesCS3B01G132500.1	0.756227571	6.848651662	52.19934428	0	0	0	9.967370585	6.730054564	0.00013771	0.005238744	UP	0.008486744	0.069428585	0.464450781	0	0	0	uncharacterized LOC101762200
TraesCS7B01G055200.1	TraesCS7B01G055200.1	10.587186	7.827030471	41.27390012	0	0	0	9.948019433	6.727836092	1.83E-05	0.001126048	UP	0.25475524	0.170131307	0.787415823	0	0	0
TraesCS7B01G055200.2	TraesCS7B01G055200.2	10.587186	7.827030471	41.27390012	0	0	0	9.948019433	6.727836092	1.83E-05	0.001126048	UP	0.236832761	0.15816227	0.732019735	0	0	0
TraesCS7B01G055200.3	TraesCS7B01G055200.3	10.587186	7.827030471	41.27390012	0	0	0	9.948019433	6.727836092	1.83E-05	0.001126048	UP	0.238028886	0.158961069	0.735716804	0	0	0
TraesCS4D01G063100.1	TraesCS4D01G063100.1	3.781137857	9.783788089	46.12965308	0	0	0	9.949096504	6.726218349	3.88E-05	0.00200238	UP	0.039053463	0.091282749	0.377748958	0	0	0	dehydrin DHN4-like
TraesCS3D01G039300LC.1	TraesCS3D01G039300LC.1	41.59251643	15.65406094	1.213938239	0	0	0	9.743419269	6.719533964	6.45E-05	0.002983498	UP	2.645035276	0.899265477	0.061206692	0	0	0
TraesCS6B01G250500.1	TraesCS6B01G250500.1	97.55335672	106.6432902	114.1101945	0.916392054	2.212265977	0	53.57258323	6.70936092	4.52E-13	3.23E-10	UP	0.743183173	0.733891428	0.68922995	0.006451624	0.012120883	0
TraesCS2B01G563300.1	TraesCS2B01G563300.1	8.318503286	0	49.7714678	0	0	0	9.681661847	6.698171808	0.086798547	0.358357866	UP	0.071349699	0	0.338464752	0	0	0	cytochrome P450 94C1-like
TraesCSU01G055100.1	TraesCSU01G055100.1	3.024910286	45.00542521	9.711505912	0	0	0	9.623640234	6.68898037	5.43E-05	0.00261812	UP	0.061768964	0.830170538	0.1572282	0	0	0
TraesCS4B01G184800.1	TraesCS4B01G184800.1	0	6.848651662	49.7714678	0	0	0	9.436686577	6.660883502	0.088577842	0.362046139	UP	0	0.157371459	1.003789751	0	0	0
TraesCS4B01G184800.2	TraesCS4B01G184800.2	0	6.848651662	49.7714678	0	0	0	9.436686577	6.660883502	0.088577842	0.362046139	UP	0	0.156477303	0.9980864	0	0	0
TraesCSU01G102100.2	TraesCSU01G102100.2	12.09964114	14.67568213	29.13451774	0	0	0	9.318306835	6.636440237	1.27E-05	0.000844349	UP	0.248214454	0.271955285	0.473858262	0	0	0
TraesCS7B01G663400LC.1	TraesCS7B01G663400LC.1	2051.645401	1895.119753	2053.9835	10.99670465	33.18398965	17.42615886	1010.392585	6.632922476	3.59E-109	1.88E-104	UP	42.47937837	35.44517618	33.7177703	0.210412978	0.494137388	0.307744961
TraesCS7B01G413500.1	TraesCS7B01G413500.1	53.69215757	0.978378809	0	0	0	0	9.111756064	6.613626293	0.090875143	0.367033553	UP	2.343284371	0.038571436	0	0	0	0
TraesCS7A01G207500LC.1	TraesCS7A01G207500LC.1	0	11.74054571	42.48783836	0	0	0	9.038064012	6.598729184	0.091609234	0.368344173	UP	0	0.272898483	0.866799975	0	0	0
TraesCS1A01G491700LC.1	TraesCS1A01G491700LC.1	3.781137857	22.5027126	26.70664126	0	0	0	8.83174862	6.557766536	4.43E-05	0.002226576	UP	0.151640024	0.81521251	0.849173927	0	0	0
TraesCS4D01G343600.1	TraesCS4D01G343600.1	0.756227571	9.783788089	42.48783836	0	0	0	8.837975671	6.556157195	0.000198345	0.006848131	UP	0.008977089	0.104914306	0.399883722	0	0	0	GDSL esterase/lipase
TraesCS2B01G125600.1	TraesCS2B01G125600.1	0	0	52.19934428	0	0	0	8.699890713	6.543236593	0.094386017	0.374677044	UP	0	0	0.581173954	0	0	0	Peroxidase 2	Genlisea aurea|NAC|NAC family protein
TraesCS7A01G169700.1	TraesCS7A01G169700.1	0	33.2648795	67.98054138	0.916392054	0	0	17.02696882	6.537783112	0.020695794	0.159808866	UP	0	0.413282409	0.741288053	0.011647474	0	0	transcription factor HEC2-like
TraesCS2A01G326500.1	TraesCS2A01G326500.1	18.14946172	5.870272853	27.9205795	0	0	0	8.656719011	6.533618649	3.45E-05	0.001838545	UP	0.167854165	0.049042352	0.204728755	0	0	0	NAC domain-containing protein 8	Triticum aestivum|NAC|NAC family protein
TraesCS2A01G326500.2	TraesCS2A01G326500.2	18.14946172	5.870272853	27.9205795	0	0	0	8.656719011	6.533618649	3.45E-05	0.001838545	UP	0.213176266	0.062284218	0.26000732	0	0	0	NAC domain-containing protein 8	Triticum aestivum|NAC|NAC family protein
TraesCS7D01G228100.1	TraesCS7D01G228100.1	69.57293658	687.8003026	2505.568525	24.74258547	4.424531954	6.150409008	549.7098818	6.524383774	1.48E-06	0.000146443	UP	1.216137114	10.86048449	34.72438302	0.399688266	0.055622795	0.091697952
TraesCS2B01G593000.1	TraesCS2B01G593000.1	1.512455143	32.28650069	719.8653757	0	0	8.200545344	126.9774795	6.522661125	0.018789447	0.151028894	UP	0.017308013	0.333756949	6.53133622	0	0	0.080042542	protochlorophyllide reductase A; chloroplastic
TraesCSU01G121800LC.1	TraesCSU01G121800LC.1	1899.64366	1487.135789	1660.667511	0	27.65332471	27.67684054	850.4628542	6.514274926	1.30E-06	0.000130481	UP	130.0987421	92.00177575	90.17158211	0	1.362045364	1.616705429
TraesCSU01G102100.1	TraesCSU01G102100.1	12.09964114	14.67568213	24.27876478	0	0	0	8.509014676	6.506822876	2.25E-05	0.001322473	UP	0.265332692	0.290710822	0.422115118	0	0	0
TraesCSU01G271400.1	TraesCSU01G271400.1	31.761558	33.2648795	33.99027069	0	1.106132988	0	16.6871402	6.506442771	1.68E-06	0.000162653	UP	0.660697002	0.62507355	0.560584657	0	0.016548215	0
TraesCS2B01G593000.2	TraesCS2B01G593000.2	1.512455143	32.28650069	705.2981168	0	0	8.200545344	124.549603	6.494500853	0.019108043	0.152547921	UP	0.017308013	0.333756949	6.399167528	0	0	0.080042542	protochlorophyllide reductase A; chloroplastic
TraesCS3A01G144100.1	TraesCS3A01G144100.1	0.756227571	0.978378809	48.55752956	0	0	0	8.382022657	6.480116011	0.000710429	0.017544521	UP	0.009627479	0.011251534	0.490120318	0	0	0
TraesCS1A01G126400.1	TraesCS1A01G126400.1	6.806048143	5.870272853	37.63208541	0	0	0	8.384734401	6.479541416	8.37E-05	0.003598631	UP	0.063384261	0.049384349	0.277863017	0	0	0	gibberellin 2-beta-dioxygenase	Zoysia pacifica|Dof|Dof family protein
TraesCS7B01G112400.1	TraesCS7B01G112400.1	5.293593	21.5243338	23.06482654	0	0	0	8.313792223	6.471423911	4.73E-05	0.002347813	UP	0.052994437	0.194649855	0.183069491	0	0	0	Protein ODORANT1
TraesCS4A01G256500.1	TraesCS4A01G256500.1	49.15479215	6.848651662	40.05996189	0	0	1.025068168	16.18141231	6.465106094	9.26E-06	0.000654331	UP	0.450239824	0.056666677	0.290920697	0	0	0.008008372	1-aminocyclopropane-1-carboxylate synthase 1
TraesCS3D01G382700.1	TraesCS3D01G382700.1	17.39323414	14.67568213	16.99513535	0	0	0	8.177341937	6.456098028	2.49E-05	0.00142121	UP	0.47211827	0.359843274	0.365747307	0	0	0	hypothetical protein
TraesCS4B01G012500LC.1	TraesCS4B01G012500LC.1	7.562275715	34.24325831	133.5332063	0.916392054	0	1.025068168	29.54670009	6.445369407	1.11E-06	0.000116267	UP	0.237071023	0.969718494	3.318954432	0.026548586	0	0.027408934
TraesCS2A01G000400.1	TraesCS2A01G000400.1	34.78646829	77.2919259	150.5283416	1.832784109	1.106132988	0	44.25760882	6.440085263	2.77E-10	9.67E-08	UP	0.355171542	0.712863832	1.218518549	0.017293116	0.008122289	0	Putative protein phosphatase 2C 75	Dorcoceras hygrometricum|CAMTA|CAMTA family protein
TraesCS6D01G275600.1	TraesCS6D01G275600.1	3.024910286	6.848651662	38.84602365	0	0	0	8.119930933	6.43214992	0.000159678	0.005853084	UP	0.053576794	0.109575618	0.545502614	0	0	0
TraesCS5A01G080000.1	TraesCS5A01G080000.1	13.61209629	11.74054571	23.06482654	0	0	0	8.069578089	6.431456398	3.36E-05	0.00180321	UP	0.120707876	0.094046688	0.162161156	0	0	0
TraesCS2B01G881100LC.1	TraesCS2B01G881100LC.1	1.512455143	34.24325831	671.3078461	0	0	8.200545344	119.2106842	6.430576297	0.019544396	0.1547912	UP	0.018806752	0.384636945	6.618187295	0	0	0.086973601
TraesCSU01G243200.1	TraesCSU01G243200.1	0	37.17839474	10.92544415	0	0	0	8.017306481	6.426826996	0.100431333	0.386841823	UP	0	0.990085335	0.255365669	0	0	0
TraesCS2B01G486400.1	TraesCS2B01G486400.1	4.537365429	20.54595499	23.06482654	0	0	0	8.024691159	6.419859503	6.75E-05	0.003091181	UP	0.015395161	0.062972573	0.062046418	0	0	0	Disease resistance protein RGA2
TraesCS1A01G272100.1	TraesCS1A01G272100.1	1.512455143	5.870272853	40.05996189	0	0	0	7.90711498	6.393974566	0.000301767	0.009334513	UP	0.012997716	0.045570886	0.272948762	0	0	0	probable serine/threonine-protein kinase At1g01540	Fragaria vesca|bHLH|bHLH family protein
TraesCS2A01G326500.3	TraesCS2A01G326500.3	18.14946172	5.870272853	23.06482654	0	0	0	7.847426852	6.393865037	6.17E-05	0.002884577	UP	0.213176266	0.062284218	0.214788656	0	0	0	NAC domain-containing protein 8	Triticum aestivum|NAC|NAC family protein
TraesCS2A01G062400.1	TraesCS2A01G062400.1	0	13.69730332	143.2447122	1.832784109	0	0	26.46246661	6.390282076	0.042830523	0.244247213	UP	0	0.316551784	2.905559062	0.043332175	0	0
TraesCS3A01G046200.1	TraesCS3A01G046200.1	3.024910286	0	43.7017766	0	0	0	7.787781148	6.383507282	0.102758709	0.3915413	UP	0.066661555	0	0.763568634	0	0	0	Bowman-Birk type trypsin inhibitor
TraesCS3A01G046200.2	TraesCS3A01G046200.2	3.024910286	0	43.7017766	0	0	0	7.787781148	6.383507282	0.102758709	0.3915413	UP	0.06568602	0	0.752394459	0	0	0	Bowman-Birk type trypsin inhibitor
TraesCS5D01G492300.1	TraesCS5D01G492300.1	9.074730858	3.913515236	33.99027069	0	0	0	7.829752797	6.38222289	0.000129877	0.005006307	UP	0.272952043	0.106332067	0.810575112	0	0	0	actin-depolymerizing factor 3-like
TraesCS5D01G477000LC.1	TraesCS5D01G477000LC.1	0.756227571	10.7621669	35.20420893	0	0	0	7.787100567	6.373246123	0.000340634	0.010240069	UP	0.006575017	0.084525686	0.242674971	0	0	0	protein kinase PINOID
TraesCS4A01G290900.1	TraesCS4A01G290900.1	15.880779	7.827030471	66.76660314	0	0	1.025068168	15.24991346	6.367016094	2.12E-05	0.001262573	UP	0.431064507	0.191916413	1.436864419	0	0	0.023732126
TraesCS3A01G077100.1	TraesCS3A01G077100.1	5.293593	15.65406094	25.49270302	0	0	0	7.740059493	6.366255925	7.91E-05	0.003463249	UP	0.04048945	0.108159078	0.154594222	0	0	0	asparagine synthetase [glutamine-hydrolyzing]
TraesCS2A01G189300LC.1	TraesCS2A01G189300LC.1	4.537365429	17.61081856	67.98054138	0	1.106132988	0	15.20580973	6.360291879	3.27E-05	0.001770181	UP	0.067328171	0.236057188	0.799767444	0	0.011804393	0
TraesCS2A01G102800.1	TraesCS2A01G102800.1	0.756227571	12.71892452	32.77633245	0	0	0	7.708580757	6.359105138	0.000332264	0.01004046	UP	0.010687011	0.162367378	0.367240153	0	0	0
TraesCS7A01G654500LC.1	TraesCS7A01G654500LC.1	7.562275715	5.870272853	32.77633245	0	0	0	7.70148017	6.357449067	0.000118224	0.004665426	UP	0.311704494	0.21857147	1.071117112	0	0	0
TraesCS7B01G112400.2	TraesCS7B01G112400.2	5.293593	17.61081856	23.06482654	0	0	0	7.661539683	6.352579379	8.03E-05	0.003494498	UP	0.088923999	0.267234552	0.307188304	0	0	0	Protein ODORANT1
TraesCS5A01G329500.1	TraesCS5A01G329500.1	0.756227571	5.870272853	82.54780025	0.916392054	0	0	15.01511545	6.346584258	0.000185769	0.00652156	UP	0.005744724	0.040282797	0.497173813	0.006433275	0	0	L-gulonolactone oxidase
TraesCS1B01G320200.1	TraesCS1B01G320200.1	22.68682714	17.61081856	4.855752956	0	0	0	7.525566443	6.345329975	9.04E-05	0.003821514	UP	0.250187257	0.175434739	0.042455509	0	0	0
TraesCS2D01G302100.1	TraesCS2D01G302100.1	6.049820572	11.74054571	27.9205795	0	0	0	7.618490962	6.342374358	9.03E-05	0.003817891	UP	0.28958353	0.507649866	1.059599724	0	0	0
TraesCSU01G242000.1	TraesCSU01G242000.1	13.61209629	19.56757618	12.13938239	0	0	0	7.553175809	6.342251535	4.99E-05	0.002455981	UP	0.612074279	0.794805346	0.432774591	0	0	0
TraesCS7B01G816900LC.1	TraesCS7B01G816900LC.1	3.024910286	4.891894044	37.63208541	0	0	0	7.591481623	6.334719135	0.000268908	0.008595114	UP	0.174878365	0.255473147	1.724915869	0	0	0
TraesCS4A01G480400.1	TraesCS4A01G480400.1	31.761558	6.848651662	6.069691195	0	0	0	7.446650143	6.333030078	0.000140802	0.005306183	UP	0.274542055	0.053475738	0.041596781	0	0	0	Cytochrome P450 86A2
TraesCS7D01G538300LC.1	TraesCS7D01G538300LC.1	15.12455143	18.58919737	54.62722075	0	1.106132988	0	14.90785042	6.332438347	1.05E-05	0.000724937	UP	0.467556741	0.519107242	1.33889639	0	0.024592486	0
TraesCS5A01G502400.1	TraesCS5A01G502400.1	0	10.7621669	33.99027069	0	0	0	7.458739598	6.32140415	0.10617027	0.398063069	UP	0	0.193201567	0.535558556	0	0	0	hypothetical protein
TraesCS2B01G023600.1	TraesCS2B01G023600.1	4.537365429	18.58919737	21.8508883	0	0	0	7.49624185	6.32134954	0.000102344	0.00419307	UP	0.039891609	0.147632869	0.152311584	0	0	0	Putative protein phosphatase 2C 75	Dorcoceras hygrometricum|CAMTA|CAMTA family protein
TraesCS1D01G154100.1	TraesCS1D01G154100.1	0	7.827030471	36.41814717	0	0	0	7.374196273	6.304793453	0.107097908	0.399317403	UP	0	0.099602189	0.406753334	0	0	0
TraesCS4A01G608300LC.1	TraesCS4A01G608300LC.1	0	28.37298546	15.78119711	0	0	0	7.359030427	6.302890018	0.107204619	0.39945543	UP	0	0.375310222	0.183217401	0	0	0
TraesCS7D01G256000.1	TraesCS7D01G256000.1	722.9535583	332.648795	288.9173009	6.414744381	5.530664942	5.12534084	226.9317341	6.296684822	6.72E-36	7.03E-32	UP	38.77453684	16.11635419	12.28558422	0.317943306	0.213332406	0.234461965
TraesCS7A01G109200.1	TraesCS7A01G109200.1	0	19.56757618	24.27876478	0	0	0	7.307723493	6.29233707	0.107797774	0.400670225	UP	0	0.208163305	0.226691452	0	0	0	GDSL esterase/lipase At1g28600-like
TraesCS7B01G111700.2	TraesCS7B01G111700.2	27.98042014	138.9297909	321.6936333	0	2.212265977	4.100272672	82.48606383	6.290497231	3.11E-06	0.000268544	UP	0.249114231	1.117337355	2.270768277	0	0.014165272	0.031136549	Endoglucanase 17
TraesCS2D01G425400.1	TraesCS2D01G425400.1	4.537365429	1.956757618	37.63208541	0	0	0	7.354368076	6.289814919	0.000411251	0.011800059	UP	0.062923524	0.024512688	0.413764866	0	0	0
TraesCSU01G566800LC.1	TraesCSU01G566800LC.1	24.19928229	36.20001593	24.27876478	0.916392054	0	0	14.26574251	6.281409762	6.40E-06	0.00048689	UP	1.657308816	2.23951691	1.318297984	0.057998449	0	0
TraesCS7A01G354000.1	TraesCS7A01G354000.1	25.71173743	8.80540928	8.497567673	0	0	0	7.169119064	6.275739221	0.000112301	0.004494409	UP	0.220961178	0.068356329	0.057898222	0	0	0	Reticuline oxidase-like protein
TraesCS1A01G000700.1	TraesCS1A01G000700.1	12.85586872	16.63243975	13.35332063	0	0	0	7.140271516	6.259916854	7.18E-05	0.003242662	UP	0.635877167	0.743142999	0.523657255	0	0	0
TraesCS7A01G303500LC.1	TraesCS7A01G303500LC.1	1.512455143	4.891894044	36.41814717	0	0	0	7.137082726	6.245562975	0.000523039	0.014030196	UP	0.06065601	0.177220111	1.157964445	0	0	0
TraesCS5A01G457700.1	TraesCS5A01G457700.1	0	21.5243338	20.63695006	0	0	0	7.026880643	6.235905228	0.111014161	0.407456986	UP	0	0.252836326	0.212763282	0	0	0	SORBIDRAFT_01g004320; Sb01g004320; hypothetical protein
TraesCS2D01G705700LC.1	TraesCS2D01G705700LC.1	3.781137857	10.7621669	27.9205795	0	0	0	7.077314042	6.234796485	0.000202384	0.006946311	UP	0.099597886	0.256077817	0.583093339	0	0	0
TraesCS3B01G316800.1	TraesCS3B01G316800.1	5.293593	19.56757618	57.05509723	0.916392054	0	0	13.80544308	6.222153773	4.15E-05	0.002114767	UP	0.093883903	0.313488961	0.802270984	0.015019519	0	0
TraesCS3D01G317600.1	TraesCS3D01G317600.1	15.880779	8.80540928	16.99513535	0	0	0	6.946887271	6.21985436	9.98E-05	0.004115342	UP	0.096489417	0.04832836	0.081868824	0	0	0
TraesCS3A01G253200.1	TraesCS3A01G253200.1	0.756227571	15.65406094	25.49270302	0	0	0	6.983831922	6.217677026	0.000494429	0.013455952	UP	0.016748301	0.313177032	0.447631032	0	0	0
TraesCS2D01G476900.1	TraesCS2D01G476900.1	0	8.80540928	32.77633245	0	0	0	6.930290289	6.2151923	0.112213664	0.409552667	UP	0	0.297551077	0.972106287	0	0	0	Non-specific lipid-transfer protein
TraesCS6D01G122400.1	TraesCS6D01G122400.1	6.049820572	7.827030471	27.9205795	0	0	0	6.966238423	6.212394253	0.000188313	0.006595367	UP	0.061068636	0.071370276	0.223453003	0	0	0
TraesCS4D01G229500.1	TraesCS4D01G229500.1	13.61209629	11.74054571	15.78119711	0	0	0	6.85563985	6.200047288	9.74E-05	0.004038549	UP	0.150112354	0.116956493	0.137980404	0	0	0
TraesCS3A01G077100.2	TraesCS3A01G077100.2	4.537365429	11.74054571	24.27876478	0	0	0	6.759445986	6.16955085	0.000213817	0.007224944	UP	0.03754359	0.087753601	0.15927392	0	0	0	asparagine synthetase [glutamine-hydrolyzing]
TraesCS5B01G491800.1	TraesCS5B01G491800.1	9.074730858	0.978378809	30.34845597	0	0	0	6.733594273	6.165994941	0.00060709	0.015643039	UP	0.272952043	0.026583017	0.723727778	0	0	0	actin-depolymerizing factor 3
TraesCS1A01G546400LC.1	TraesCS1A01G546400LC.1	17.39323414	23.48109141	37.63208541	0	1.106132988	0	13.26875733	6.165196169	1.36E-05	0.000887841	UP	0.645228302	0.786857293	1.106821016	0	0.029510983	0
TraesCS7A01G062600.1	TraesCS7A01G062600.1	112.6779082	64.57300139	178.4489211	3.665568217	0	1.025068168	60.06507784	6.158253577	3.95E-14	3.72E-11	UP	1.31307558	0.679745829	1.64873524	0.039475384	0	0.010188661	GDSL esterase/lipase
TraesCS2A01G338600.1	TraesCS2A01G338600.1	1.512455143	16.63243975	21.8508883	0	0	0	6.665963866	6.15075381	0.000424214	0.012033402	UP	0.015267159	0.151661836	0.174876263	0	0	0
TraesCS6B01G550400LC.1	TraesCS6B01G550400LC.1	0.756227571	0	38.84602365	0	0	0	6.600375203	6.144286805	0.116397875	0.417247934	UP	0.022442724	0	0.914019936	0	0	0
TraesCS7B01G663300LC.1	TraesCS7B01G663300LC.1	6.049820572	5.870272853	27.9205795	0	0	0	6.640112154	6.142908599	0.000289082	0.009043742	UP	0.185732885	0.162798061	0.67960534	0	0	0
TraesCS5B01G446900.1	TraesCS5B01G446900.1	4.537365429	9.783788089	25.49270302	0	0	0	6.635642756	6.142110182	0.000258608	0.008332349	UP	0.045905571	0.089415601	0.204485994	0	0	0	Os09g0124800; Tetratricopeptide-like helical domain containing protein.
TraesCS2D01G589300LC.1	TraesCS2D01G589300LC.1	0	7.827030471	31.56239421	0	0	0	6.564904114	6.136914205	0.116839929	0.41800476	UP	0	0.484219872	1.713787379	0	0	0
TraesCS7A01G024700.1	TraesCS7A01G024700.1	0	3.913515236	35.20420893	0	0	0	6.519620694	6.126658603	0.11745705	0.419291931	UP	0	0.020253727	0.159909376	0	0	0	OJ1512_E04.24; uncharacterized LOC107278945
TraesCS3A01G188700.1	TraesCS3A01G188700.1	78.64766743	35.22163712	101.9708121	0	3.318398965	0	36.52641927	6.126379419	1.47E-09	4.25E-07	UP	0.833586875	0.337224554	0.85689369	0	0.025295128	0
TraesCS3D01G545200.1	TraesCS3D01G545200.1	0	14.67568213	24.27876478	0	0	0	6.492407819	6.121335691	0.117778365	0.419900964	UP	0	0.117793008	0.171036665	0	0	0	Putative acetyltransferase
TraesCS7D01G437000.1	TraesCS7D01G437000.1	11.34341357	6.848651662	20.63695006	0	0	0	6.471502549	6.112076612	0.000201726	0.006927791	UP	0.093511348	0.05100001	0.134881414	0	0	0	hypothetical protein
TraesCS4A01G016000.1	TraesCS4A01G016000.1	7.562275715	5.870272853	25.49270302	0	0	0	6.487541931	6.110860694	0.000280431	0.008857864	UP	0.391442853	0.274485102	1.046207412	0	0	0	hypothetical protein
TraesCS7D01G191600.1	TraesCS7D01G191600.1	10.587186	23.48109141	108.0405033	0	1.106132988	1.025068168	24.03999697	6.107109563	3.21E-06	0.000274704	UP	0.08028913	0.160856687	0.649604245	0	0.00603291	0.006630441	Os06g0232300; PIN_PROTEIN_1C; PIN1C; Similar to Auxin transport protein REH1.
TraesCS3D01G514000.1	TraesCS3D01G514000.1	40.83628886	45.00542521	122.6077621	1.832784109	1.106132988	0	35.23139888	6.106658835	2.82E-09	7.23E-07	UP	0.562805142	0.560300859	1.339725428	0.023343029	0.010963833	0
TraesCS3D01G238100.1	TraesCS3D01G238100.1	3.781137857	10.7621669	24.27876478	0	0	0	6.470344922	6.10579409	0.000317847	0.009717012	UP	0.198024031	0.509142954	1.008110223	0	0	0
TraesCS4A01G415800.1	TraesCS4A01G415800.1	0	27.39460665	10.92544415	0	0	0	6.386675133	6.098515248	0.119163784	0.422343711	UP	0	0.422069046	0.147740291	0	0	0	RING-H2 finger protein ATL1-like
TraesCSU01G161000LC.1	TraesCSU01G161000LC.1	15.12455143	15.65406094	7.283629434	0	0	0	6.343706968	6.095089438	0.00019657	0.006816082	UP	0.561068089	0.524571528	0.214223422	0	0	0
TraesCS3D01G312700.1	TraesCS3D01G312700.1	3.781137857	17.61081856	16.99513535	0	0	0	6.397848627	6.093571476	0.000292778	0.00912935	UP	0.243942647	1.026335599	0.869312439	0	0	0
TraesCS4B01G383300.1	TraesCS4B01G383300.1	9.830958429	7.827030471	20.63695006	0	0	0	6.382489827	6.090909414	0.000215108	0.007261548	UP	0.158562721	0.114037289	0.263898419	0	0	0	heat stress transcription factor C-2a-like
TraesCS7D01G321200LC.1	TraesCS7D01G321200LC.1	347.1084553	346.3460983	344.7584599	3.665568217	8.849063907	3.075204504	175.6338084	6.090493482	5.51E-40	8.24E-36	UP	23.77202333	21.42672935	18.71983137	0.231993797	0.435854516	0.179633937
TraesCS7B01G611600LC.1	TraesCS7B01G611600LC.1	12.09964114	7.827030471	18.20907358	0	0	0	6.355957533	6.088006339	0.000199029	0.0068564	UP	0.332484793	0.194285751	0.396710041	0	0	0
TraesCS2A01G379000.1	TraesCS2A01G379000.1	0.756227571	10.7621669	26.70664126	0	0	0	6.370839288	6.083292415	0.000848668	0.019928927	UP	0.009248375	0.118893272	0.25895139	0	0	0	Os04g0522500; GA2OX6; GIBBERELLIN_2-OXIDASE_6; 2OG-Fe(II) oxygenase domain containing protein.	Sisymbrium irio|STAT|STAT family protein
TraesCS5D01G248700.1	TraesCS5D01G248700.1	15.12455143	60.65948615	199.0858712	1.832784109	2.212265977	0	46.48582648	6.082523963	3.48E-09	8.53E-07	UP	0.194590089	0.704987748	2.030788513	0.021791325	0.020470046	0	probable carboxylesterase 2
TraesCS2D01G364800.1	TraesCS2D01G364800.1	4.537365429	28.37298546	4.855752956	0	0	0	6.29435064	6.078251354	0.000490765	0.013376763	UP	0.059290953	0.334914797	0.05030687	0	0	0
TraesCS1B01G506100LC.1	TraesCS1B01G506100LC.1	13.61209629	10.7621669	13.35332063	0	0	0	6.287930635	6.077011596	0.000179085	0.00636811	UP	0.194840365	0.139154827	0.151540685	0	0	0
TraesCS7D01G437000.2	TraesCS7D01G437000.2	11.34341357	6.848651662	19.42301182	0	0	0	6.26917951	6.066828327	0.000240624	0.007883856	UP	0.093511348	0.05100001	0.126947213	0	0	0	hypothetical protein
TraesCS2D01G016700.1	TraesCS2D01G016700.1	0	16.63243975	20.63695006	0	0	0	6.211564969	6.057657857	0.121676299	0.426623522	UP	0	0.115116816	0.125363104	0	0	0	Laccase-15
TraesCS7B01G250700.1	TraesCS7B01G250700.1	15.880779	38.15677355	196.6579947	3.665568217	0	0	42.39351925	6.052473621	0.000752298	0.01822917	UP	0.199702201	0.433438339	1.960688951	0.042597731	0	0	GDSL esterase/lipase EXL1-like
TraesCS4A01G109900.1	TraesCS4A01G109900.1	5.293593	7.827030471	24.27876478	0	0	0	6.233231375	6.051972334	0.000361103	0.010722904	UP	0.039805506	0.053166033	0.144745556	0	0	0	asparagine synthetase [glutamine-hydrolyzing] 1
TraesCS4B01G276100.1	TraesCS4B01G276100.1	15.12455143	15.65406094	6.069691195	0	0	0	6.141383928	6.049248524	0.000265658	0.008506767	UP	0.440053403	0.41142865	0.140015309	0	0	0
TraesCS3B01G328500.1	TraesCS3B01G328500.1	12.09964114	10.7621669	49.7714678	0	1.106132988	0	12.28990147	6.048838674	5.50E-05	0.002644141	UP	0.237978806	0.191209799	0.776126096	0	0.015646471	0
TraesCS4B01G335300.2	TraesCS4B01G335300.2	27.22419257	67.50813781	546.2722075	5.498352326	0	4.100272672	108.4338605	6.048504368	0.000128867	0.004982035	UP	0.332941503	0.745785071	5.296732971	0.062141196	0	0.042769985	S-norcoclaurine synthase 1
TraesCS1B01G279100.1	TraesCS1B01G279100.1	27.22419257	53.81083449	53.41328251	0	0	2.050136336	22.74974099	6.04750769	4.92E-07	5.87E-05	UP	0.402626934	0.718889553	0.626301036	0	0	0.025860921		Raphanus sativus|bHLH|bHLH family protein
TraesCS1B01G279100.2	TraesCS1B01G279100.2	27.22419257	53.81083449	53.41328251	0	0	2.050136336	22.74974099	6.04750769	4.92E-07	5.87E-05	UP	0.38968073	0.695774133	0.606162739	0	0	0.02502938		Raphanus sativus|bHLH|bHLH family protein
TraesCS4B01G277700.1	TraesCS4B01G277700.1	7.562275715	2.935136427	26.70664126	0	0	0	6.200675566	6.04541643	0.000540222	0.014343997	UP	0.295298994	0.103533854	0.826827244	0	0	0
TraesCS7A01G101300.1	TraesCS7A01G101300.1	21.93059957	35.22163712	76.47810905	0.916392054	1.106132988	0	22.6088118	6.039405636	8.75E-07	9.44E-05	UP	0.172789111	0.250680199	0.47773719	0.006672388	0.006267819	0	Cytochrome P450 76C4
TraesCS4B01G335300.1	TraesCS4B01G335300.1	26.467965	66.529759	542.6303928	5.498352326	0	4.100272672	107.5377903	6.036420258	0.000139749	0.005285548	UP	0.382546424	0.8686087	6.218043494	0.073439595	0	0.050546346	S-norcoclaurine synthase 1
TraesCS6D01G315700.1	TraesCS6D01G315700.1	0.756227571	0.978378809	35.20420893	0	0	0	6.156469218	6.032770478	0.002372373	0.040205051	UP	0.008111828	0.009480208	0.29939659	0	0	0	growth-regulating factor 1
TraesCS1B01G245700.1	TraesCS1B01G245700.1	0	35.22163712	1.213938239	0	0	0	6.072595893	6.026425725	0.123624887	0.430311679	UP	0	0.890781841	0.026946342	0	0	0	hypothetical protein
TraesCS2A01G056700.1	TraesCS2A01G056700.1	0	4.891894044	31.56239421	0	0	0	6.07571471	6.024855626	0.12372349	0.430387579	UP	0	0.058027824	0.3286023	0	0	0	Sulfotransferase 16	Sisymbrium irio|ERF|ERF family protein
TraesCS3D01G237400.1	TraesCS3D01G237400.1	0	10.7621669	25.49270302	0	0	0	6.042478319	6.017384752	0.124193511	0.431186252	UP	0	0.521411459	1.084022137	0	0	0
TraesCS4D01G300400.1	TraesCS4D01G300400.1	0	15.65406094	54.62722075	0	1.106132988	0	11.89790245	6.010170399	0.032042989	0.206642937	UP	0	0.11758764	0.360151457	0	0.006615164	0	Anthranilate N-benzoyltransferase protein 2
TraesCS7D01G345600.1	TraesCS7D01G345600.1	18.90568929	23.48109141	27.9205795	0.916392054	0	0	11.87062538	6.009346079	2.45E-05	0.001405275	UP	0.177553193	0.199204378	0.207896148	0.007953374	0	0
TraesCS3A01G361100.1	TraesCS3A01G361100.1	0	6.848651662	29.13451774	0	0	0	5.9971949	6.006217068	0.124898727	0.432500756	UP	0	0.047564776	0.177594547	0	0	0	Putative laccase-5
TraesCS2A01G217700.1	TraesCS2A01G217700.1	9.074730858	0	26.70664126	0	0	0	5.963562019	5.998951422	0.125359223	0.433421468	UP	0.080955716	0	0.188894401	0	0	0		Ananas comosus|Trihelix|Trihelix family protein
TraesCS6B01G018900.1	TraesCS6B01G018900.1	0.756227571	4.891894044	30.34845597	0	0	0	5.999429598	5.994703393	0.001480318	0.029243978	UP	0.008631817	0.05043957	0.274645413	0	0	0
TraesCS6B01G018900.2	TraesCS6B01G018900.2	0.756227571	4.891894044	30.34845597	0	0	0	5.999429598	5.994703393	0.001480318	0.029243978	UP	0.010721046	0.062647874	0.341120099	0	0	0
TraesCS6B01G018900.3	TraesCS6B01G018900.3	0.756227571	4.891894044	30.34845597	0	0	0	5.999429598	5.994703393	0.001480318	0.029243978	UP	0.009757706	0.057018644	0.310468728	0	0	0
TraesCS7A01G111000LC.1	TraesCS7A01G111000LC.1	20.41814443	2.935136427	12.13938239	0	0	0	5.915443874	5.994024458	0.000541549	0.014362344	UP	0.350938341	0.045570886	0.165423492	0	0	0
TraesCS6B01G423900.1	TraesCS6B01G423900.1	0	4.891894044	64.33872667	0.916392054	0	0	11.69116879	5.988361055	0.046478092	0.255830031	UP	0	0.03064086	0.353702224	0.005872117	0	0	protein ECERIFERUM 1-like
TraesCS2A01G390400LC.1	TraesCS2A01G390400LC.1	11.34341357	11.74054571	12.13938239	0	0	0	5.870556945	5.977105645	0.000283102	0.008912654	UP	0.165561075	0.154791599	0.140474375	0	0	0
TraesCS7D01G010200.1	TraesCS7D01G010200.1	4.537365429	0	30.34845597	0	0	0	5.814303567	5.961649504	0.127744429	0.437615927	UP	0.034061469	0	0.180626832	0	0	0
TraesCS7D01G010200.2	TraesCS7D01G010200.2	4.537365429	0	30.34845597	0	0	0	5.814303567	5.961649504	0.127744429	0.437615927	UP	0.042433721	0	0.225024603	0	0	0
TraesCS2B01G569000.1	TraesCS2B01G569000.1	15.12455143	3.913515236	15.78119711	0	0	0	5.803210629	5.960562047	0.000485098	0.013250259	UP	0.272952043	0.06379924	0.225803067	0	0	0	hypothetical protein
TraesCS5B01G381900LC.1	TraesCS5B01G381900LC.1	5.293593	10.7621669	52.19934428	0	0	1.025068168	11.54669539	5.957475388	0.000141322	0.00532197	UP	0.132386852	0.243130062	1.035012041	0	0	0.021865554
TraesCS7B01G020200.2	TraesCS7B01G020200.2	8.318503286	11.74054571	14.56725887	0	0	0	5.77105131	5.948064426	0.000345454	0.010364106	UP	0.12510302	0.1594981	0.173694667	0	0	0	Peptide transporter PTR3-B
TraesCS1B01G204900.1	TraesCS1B01G204900.1	2.268682714	5.870272853	26.70664126	0	0	0	5.807599471	5.947486511	0.000961588	0.021713049	UP	0.015929378	0.037232995	0.148672407	0	0	0
TraesCS4D01G277300.1	TraesCS4D01G277300.1	3.024910286	3.913515236	60.69691195	0	1.106132988	0	11.45691174	5.944866693	0.000371465	0.010955965	UP	0.026403204	0.030857149	0.420045926	0	0.006943761	0	3-ketoacyl-CoA synthase 11-like
TraesCS3A01G053000.1	TraesCS3A01G053000.1	2.268682714	1.956757618	30.34845597	0	0	0	5.762316051	5.936012349	0.001614301	0.031032718	UP	0.055490251	0.043233917	0.588525886	0	0	0	Non-specific lipid-transfer protein 4.3
TraesCS1A01G384800.1	TraesCS1A01G384800.1	103.6031773	85.11895637	182.0907358	2.749176163	2.212265977	1.025068168	62.79989664	5.935480746	6.92E-16	9.66E-13	UP	1.478198619	1.097060648	2.0598406	0.036249031	0.022700756	0.012474579
TraesCS5B01G372200.1	TraesCS5B01G372200.1	0	3.913515236	30.34845597	0	0	0	5.710328535	5.935168018	0.129459209	0.440449288	UP	0	0.069224982	0.471165885	0	0	0	Dehydrin DHN1
TraesCS6B01G013100.1	TraesCS6B01G013100.1	0.756227571	16.63243975	16.99513535	0	0	0	5.730633778	5.93370428	0.001251392	0.026085039	UP	0.005916359	0.117544587	0.105417501	0	0	0	ankyrin repeat-containing protein At5g02620-like
TraesCS6D01G014800.1	TraesCS6D01G014800.1	1.512455143	15.65406094	49.7714678	0	0	1.025068168	11.32717534	5.930674353	0.000272722	0.008695782	UP	0.017579157	0.164356615	0.458650669	0	0	0.010162059	hypothetical protein
TraesCS5A01G221600.1	TraesCS5A01G221600.1	19.66191686	20.54595499	83.76173849	0.916392054	1.106132988	0	20.99868923	5.930229631	3.23E-06	0.000276005	UP	0.22047008	0.208110871	0.744655725	0.009495968	0.008920196	0	AP2-like ethylene-responsive transcription factor At1g16060
TraesCS5A01G411700.1	TraesCS5A01G411700.1	27.98042014	18.58919737	19.42301182	0	0	1.025068168	11.16961625	5.925471123	3.85E-05	0.001992173	UP	0.329516179	0.19775514	0.181353162	0	0	0.010296478	NAC domain-containing protein 42
TraesCS7A01G030100.1	TraesCS7A01G030100.1	0	4.891894044	29.13451774	0	0	0	5.67106863	5.925285163	0.130103757	0.441522189	UP	0	0.065065377	0.340112159	0	0	0	hypothetical protein
TraesCS7A01G030100.2	TraesCS7A01G030100.2	0	4.891894044	29.13451774	0	0	0	5.67106863	5.925285163	0.130103757	0.441522189	UP	0	0.169581313	0.886441748	0	0	0	hypothetical protein
TraesCS1A01G000900.1	TraesCS1A01G000900.1	20.41814443	21.5243338	24.27876478	0	0	1.025068168	11.20771853	5.924972761	3.54E-05	0.001874639	UP	0.11809402	0.112456867	0.111333091	0	0	0.005056824
TraesCS4B01G284900LC.1	TraesCS4B01G284900LC.1	14.36832386	9.783788089	9.711505912	0	0	0	5.64393631	5.924747107	0.000385113	0.011238108	UP	0.261068417	0.160583121	0.139901011	0	0	0
TraesCS3A01G265600.1	TraesCS3A01G265600.1	1.512455143	10.7621669	21.8508883	0	0	0	5.687585057	5.919380223	0.001017128	0.022577305	UP	0.06600801	0.424285795	0.756082667	0	0	0
TraesCS3B01G126500LC.1	TraesCS3B01G126500LC.1	14.36832386	10.7621669	8.497567673	0	0	0	5.604676405	5.915685097	0.000408944	0.011760944	UP	0.133531862	0.090348958	0.062612274	0	0	0
TraesCS7A01G221800.1	TraesCS7A01G221800.1	12.09964114	21.5243338	0	0	0	0	5.603995823	5.911778433	0.118008371	0.420445991	UP	0.108886529	0.174975004	0	0	0	0	hypothetical protein
TraesCS2B01G318900.1	TraesCS2B01G318900.1	35.54269586	2.935136427	26.70664126	0	1.106132988	0	11.04843442	5.906490738	0.000155681	0.005730673	UP	0.38716444	0.028881385	0.230648383	0	0.008665541	0	Cytochrome P450 89A2
TraesCS1D01G221500.1	TraesCS1D01G221500.1	9.830958429	1.956757618	21.8508883	0	0	0	5.606434058	5.903371733	0.000960054	0.021687766	UP	0.156857745	0.02820277	0.276417319	0	0	0	Ethylene-responsive transcription factor ERF034	Aegilops tauschii|ERF|ERF family protein
TraesCS1B01G204900.2	TraesCS1B01G204900.2	2.268682714	5.870272853	25.49270302	0	0	0	5.605276431	5.896288235	0.001123274	0.024139541	UP	0.016421505	0.038383283	0.146298923	0	0	0
TraesCS2B01G060100LC.1	TraesCS2B01G060100LC.1	15.12455143	0.978378809	16.99513535	0	0	0	5.516344264	5.886699991	0.001296782	0.02667017	UP	0.623408988	0.036428578	0.555394058	0	0	0
TraesCS7A01G221300.2	TraesCS7A01G221300.2	9.074730858	22.5027126	88.61749144	0	0	2.050136336	20.37417854	5.877934373	1.22E-05	0.000818024	UP	0.147974001	0.331460032	1.145663724	0	0	0.028513323
TraesCS2D01G520700.1	TraesCS2D01G520700.1	64.27934358	98.8162597	439.4456425	1.832784109	4.424531954	4.100272672	102.1498058	5.877840115	2.04E-15	2.77E-12	UP	1.1134036	1.546159271	6.034932211	0.029337737	0.055117789	0.060576944
TraesCS2D01G126500.1	TraesCS2D01G126500.1	8.318503286	8.80540928	15.78119711	0	0	0	5.484184945	5.8732682	0.000507166	0.013721125	UP	0.125385419	0.119893606	0.188593984	0	0	0
TraesCSU01G254600.1	TraesCSU01G254600.1	6.049820572	0	26.70664126	0	0	0	5.459410305	5.870981972	0.133690208	0.44766227	UP	0.401959228	0	1.406840386	0	0	0
TraesCS6D01G017100LC.1	TraesCS6D01G017100LC.1	0	33.2648795	76.47810905	1.832784109	0	0	18.59596211	5.869364132	0.043110946	0.245048565	UP	0	0.263318385	0.531341559	0.014842123	0	0	Tyrosine/DOPA decarboxylase 3
TraesCS7B01G111700.1	TraesCS7B01G111700.1	27.98042014	138.9297909	325.335448	0	4.424531954	4.100272672	83.46174395	5.868520404	1.29E-05	0.000850369	UP	0.210163862	0.942635564	1.93740868	0	0.023900909	0.02626818	Endoglucanase 17
TraesCS2D01G217000.1	TraesCS2D01G217000.1	6.806048143	7.827030471	18.20907358	0	0	0	5.473692033	5.867547976	0.000597403	0.015464318	UP	0.034824916	0.036177347	0.073870146	0	0	0	mixed-linked glucan synthase 2-like
TraesCS4A01G368500.1	TraesCS4A01G368500.1	0	0.978378809	31.56239421	0	0	0	5.42346217	5.860412403	0.13439715	0.448600584	UP	0	0.03362638	0.9521041	0	0	0
TraesCS2B01G447800.1	TraesCS2B01G447800.1	0	11.74054571	20.63695006	0	0	0	5.396249295	5.854181404	0.13481527	0.449233938	UP	0	0.147076129	0.226903313	0	0	0
TraesCS4D01G277000LC.1	TraesCS4D01G277000LC.1	0.756227571	3.913515236	27.9205795	0	0	0	5.431720384	5.850640745	0.002393923	0.04040011	UP	0.018295699	0.085527967	0.535558556	0	0	0
TraesCS7A01G229400.1	TraesCS7A01G229400.1	3.781137857	6.848651662	21.8508883	0	0	0	5.413446303	5.847477257	0.000933428	0.02126538	UP	0.067780038	0.11089935	0.310552075	0	0	0
TraesCS4B01G566400LC.1	TraesCS4B01G566400LC.1	0	17.61081856	14.56725887	0	0	0	5.363012905	5.84583081	0.134533117	0.448774688	UP	0	0.632296039	0.459050191	0	0	0
TraesCS7B01G609900LC.1	TraesCS7B01G609900LC.1	18.14946172	2.935136427	10.92544415	0	0	0	5.335007049	5.845031352	0.000931945	0.021250439	UP	0.260625177	0.03807374	0.124387794	0	0	0
TraesCS4A01G074700.1	TraesCS4A01G074700.1	3.781137857	10.7621669	48.55752956	0.916392054	0	0	10.66953773	5.843883568	0.000250131	0.008131575	UP	0.040461641	0.104031613	0.41196812	0.009062258	0	0	protein indeterminate-domain 16-like
TraesCS3B01G323700.1	TraesCS3B01G323700.1	0	7.827030471	24.27876478	0	0	0	5.350965875	5.841633763	0.135660331	0.450755178	UP	0	0.117004802	0.31854784	0	0	0
TraesCS3B01G323700.2	TraesCS3B01G323700.2	0	7.827030471	24.27876478	0	0	0	5.350965875	5.841633763	0.135660331	0.450755178	UP	0	0.116141298	0.316196933	0	0	0
TraesCS3D01G051400.1	TraesCS3D01G051400.1	0.756227571	10.7621669	20.63695006	0	0	0	5.359224089	5.833956957	0.001811158	0.033537815	UP	0.006524048	0.083870448	0.141154968	0	0	0	Cytochrome P450 84A1
TraesCS3A01G283200LC.1	TraesCS3A01G283200LC.1	10.587186	1.956757618	19.42301182	0	0	0	5.327825907	5.831448396	0.001184535	0.025105381	UP	0.453170379	0.075659355	0.659148992	0	0	0
TraesCS1A01G102900.1	TraesCS1A01G102900.1	6.806048143	22.5027126	2.427876478	0	0	0	5.289439538	5.830530029	0.001265315	0.02627451	UP	0.132884547	0.396879775	0.037583057	0	0	0	hypothetical protein
TraesCS2D01G520700.2	TraesCS2D01G520700.2	62.76688843	98.8162597	421.2365689	1.832784109	4.424531954	4.100272672	98.8628843	5.829791419	2.88E-15	3.81E-12	UP	1.724764866	2.45285761	9.177225626	0.046541965	0.087439949	0.09610046
TraesCS7B01G244300.1	TraesCS7B01G244300.1	0	0	31.56239421	0	0	0	5.260399036	5.816183693	0.137387001	0.453856924	UP	0	0	0.403609347	0	0	0
TraesCS7B01G244300.2	TraesCS7B01G244300.2	0	0	31.56239421	0	0	0	5.260399036	5.816183693	0.137387001	0.453856924	UP	0	0	0.47201771	0	0	0
TraesCSU01G570800LC.1	TraesCSU01G570800LC.1	22.68682714	17.61081856	20.63695006	0	1.106132988	0	10.34012146	5.807677308	6.33E-05	0.002941042	UP	1.00992256	0.708171563	0.728359636	0	0.035413179	0
TraesCS3A01G421000.1	TraesCS3A01G421000.1	0.756227571	8.80540928	21.8508883	0	0	0	5.235420859	5.799218042	0.002112416	0.037116287	UP	0.022147425	0.232951172	0.507371264	0	0	0	Cysteine proteinase inhibitor 4
TraesCS7B01G126500.1	TraesCS7B01G126500.1	21.93059957	27.39460665	115.3241327	2.749176163	0	0	27.89975251	5.795441151	3.42E-07	4.29E-05	UP	0.287981851	0.324955814	1.200662249	0.03336194	0	0
TraesCS1A01G000200LC.1	TraesCS1A01G000200LC.1	15.880779	23.48109141	20.63695006	0	0	1.025068168	10.17064811	5.782018519	7.35E-05	0.00330216	UP	1.087608911	1.452659617	1.120553286	0	0	0.059877979
TraesCS7D01G143100.1	TraesCS7D01G143100.1	10.587186	12.71892452	7.283629434	0	0	0	5.098289992	5.777268628	0.000752835	0.018230319	UP	0.132635233	0.14393731	0.072345621	0	0	0
TraesCS7B01G480200LC.1	TraesCS7B01G480200LC.1	0	8.80540928	21.8508883	0	0	0	5.10938293	5.77501818	0.140215979	0.458592361	UP	0	0.340467098	0.741542616	0	0	0
TraesCS6D01G365100.1	TraesCS6D01G365100.1	1.512455143	0	29.13451774	0	0	0	5.107828813	5.773946728	0.14029021	0.45871117	UP	0.007765648	0	0.118601203	0	0	0	hypothetical protein
TraesCS1D01G331600.1	TraesCS1D01G331600.1	0.756227571	0.978378809	29.13451774	0	0	0	5.144854019	5.77255153	0.004563735	0.062271437	UP	0.005926776	0.006926561	0.181033878	0	0	0	tyrosine decarboxylase 1-like
TraesCS7B01G161700.1	TraesCS7B01G161700.1	10.587186	7.827030471	12.13938239	0	0	0	5.092266477	5.771109725	0.000745554	0.018121787	UP	0.148674194	0.099287986	0.135156733	0	0	0	Transcription factor bHLH137
TraesCS7B01G161700.2	TraesCS7B01G161700.2	10.587186	7.827030471	12.13938239	0	0	0	5.092266477	5.771109725	0.000745554	0.018121787	UP	0.158685924	0.105974046	0.144258197	0	0	0	Transcription factor bHLH137
TraesCS7B01G161700.3	TraesCS7B01G161700.3	10.587186	7.827030471	12.13938239	0	0	0	5.092266477	5.771109725	0.000745554	0.018121787	UP	0.140267022	0.093673487	0.127513942	0	0	0	Transcription factor bHLH137
TraesCS7D01G301800.1	TraesCS7D01G301800.1	4.537365429	1.956757618	24.27876478	0	0	0	5.128814638	5.769245251	0.001942798	0.034988217	UP	0.25248064	0.098357162	1.071117112	0	0	0
TraesCS4D01G326100.1	TraesCS4D01G326100.1	12.09964114	30.32974308	194.2301182	0	4.424531954	0	40.1806724	5.768813325	0.00327137	0.049873847	UP	0.437906801	0.991568133	5.57329229	0	0.115164811	0
TraesCS2A01G695000LC.1	TraesCS2A01G695000LC.1	15.12455143	7.827030471	7.283629434	0	0	0	5.039201889	5.764395367	0.000869781	0.020286595	UP	0.234592929	0.109666522	0.089570769	0	0	0	Putative serine/threonine-protein kinase receptor
TraesCSU01G009300LC.1	TraesCSU01G009300LC.1	8.318503286	8.80540928	13.35332063	0	0	0	5.079538866	5.76431042	0.000773857	0.018606545	UP	0.091735327	0.08771737	0.11675265	0	0	0
TraesCS2A01G002800.1	TraesCS2A01G002800.1	6.806048143	12.71892452	10.92544415	0	0	0	5.075069468	5.763947955	0.000798295	0.019040955	UP	0.059758731	0.10087914	0.076055653	0	0	0	Cytochrome P450 86A2	Populus euphratica|NAC|NAC family protein
TraesCS5A01G362400.1	TraesCS5A01G362400.1	38.56760615	35.22163712	35.20420893	0.916392054	0	1.025068168	18.48915207	5.763358784	1.71E-06	0.000164975	UP	0.33532585	0.276629517	0.242674971	0.007363084	0	0.007601697	Cytochrome P450 86A2
TraesCS7B01G052800.1	TraesCS7B01G052800.1	0	4.891894044	25.49270302	0	0	0	5.06409951	5.761733632	0.141138495	0.460259499	UP	0	0.025547315	0.116849139	0	0	0	BTB/POZ domain-containing protein NPY1-like
TraesCS5D01G535300.1	TraesCS5D01G535300.1	0	0	30.34845597	0	0	0	5.058075996	5.759475622	0.141295764	0.460443759	UP	0	0	0.248135238	0	0	0	RING-H2 finger protein ATL3G
TraesCS5D01G319000.1	TraesCS5D01G319000.1	4.537365429	2.935136427	23.06482654	0	0	0	5.089554733	5.758123715	0.001676664	0.031810707	UP	0.03847324	0.022481637	0.155056953	0	0	0	protein DETOXIFICATION 49-like
TraesCS5A01G289100.1	TraesCS5A01G289100.1	0	10.7621669	19.42301182	0	0	0	5.03086312	5.752868721	0.14145419	0.460572937	UP	0	0.154011214	0.243955499	0	0	0
TraesCS6D01G019300LC.1	TraesCS6D01G019300LC.1	0.756227571	18.58919737	10.92544415	0	0	0	5.045144848	5.752397333	0.002325547	0.039603947	UP	0.019019257	0.422324536	0.217854328	0	0	0
TraesCS2A01G179000.1	TraesCS2A01G179000.1	3.781137857	10.7621669	15.78119711	0	0	0	5.054083644	5.751538115	0.001093213	0.02366367	UP	0.06679382	0.171734727	0.221024166	0	0	0		Glycine soja|bHLH|bHLH family protein
TraesCS1B01G551900LC.1	TraesCS1B01G551900LC.1	15.880779	12.71892452	1.213938239	0	0	0	4.968940293	5.747866313	0.00189298	0.034440712	UP	1.087608911	0.786857293	0.065914899	0	0	0
TraesCS7A01G205100.1	TraesCS7A01G205100.1	4.537365429	3.913515236	21.8508883	0	0	0	5.050294828	5.747171027	0.001515341	0.029759225	UP	0.076220571	0.059385456	0.291020498	0	0	0	Protein ODORANT1
TraesCS7A01G055900.1	TraesCS7A01G055900.1	5.293593	0	53.41328251	0.916392054	0	0	9.937211262	5.74297275	0.001603355	0.030884543	UP	0.066193426	0	0.529541044	0.010589604	0	0	Protein SRG1
TraesCS2D01G140200LC.1	TraesCS2D01G140200LC.1	14.36832386	12.71892452	2.427876478	0	0	0	4.919187475	5.732372866	0.001461012	0.028949785	UP	0.566033293	0.452617027	0.0758313	0	0	0
TraesCS5A01G406600LC.1	TraesCS5A01G406600LC.1	9.830958429	16.63243975	31.56239421	0	1.106132988	0	9.855320897	5.72614436	0.000135707	0.005181379	UP	0.527268806	0.805817709	1.342122646	0	0.042666481	0	30S ribosomal protein S12-B; chloroplastic
TraesCS5B01G531200LC.1	TraesCS5B01G531200LC.1	3.024910286	9.783788089	16.99513535	0	0	0	4.96730562	5.725078161	0.00136932	0.027718921	UP	0.112213618	0.327857205	0.499854652	0	0	0
TraesCSU01G619400LC.1	TraesCSU01G619400LC.1	9.074730858	10.7621669	9.711505912	0	0	0	4.924733945	5.723690537	0.000884507	0.020511769	UP	0.408049519	0.43714294	0.346219673	0	0	0
TraesCS3B01G266300.1	TraesCS3B01G266300.1	0.756227571	0.978378809	27.9205795	0	0	0	4.942530979	5.714399323	0.005255588	0.068206598	UP	0.039604806	0.046285723	1.159326757	0	0	0
TraesCS3B01G486700.1	TraesCS3B01G486700.1	12.85586872	7.827030471	8.497567673	0	0	0	4.863411143	5.710327877	0.001000731	0.022279529	UP	0.715361813	0.393428646	0.374890989	0	0	0
TraesCS7B01G272400.1	TraesCS7B01G272400.1	1.512455143	29.35136427	173.5931682	2.749176163	1.106132988	0	34.71871612	5.709728143	0.002470039	0.041274983	UP	0.02073763	0.363537764	1.887101606	0.034834798	0.01090755	0
TraesCS5D01G247100.1	TraesCS5D01G247100.1	0	8.80540928	20.63695006	0	0	0	4.90705989	5.707780052	0.005599596	0.071089734	UP	0	0.15439787	0.317598679	0	0	0	cyclin-dependent kinase inhibitor 6
TraesCS6D01G374800LC.1	TraesCS6D01G374800LC.1	8.318503286	8.80540928	12.13938239	0	0	0	4.877215826	5.706618858	0.000969261	0.021810978	UP	0.20921183	0.200048464	0.242060364	0	0	0
TraesCS1A01G000200.1	TraesCS1A01G000200.1	14.36832386	9.783788089	4.855752956	0	0	0	4.83464415	5.706276791	0.001197913	0.025347828	UP	0.298886739	0.183845162	0.080083522	0	0	0
TraesCS2D01G515800LC.1	TraesCS2D01G515800LC.1	3.024910286	22.5027126	3.641814717	0	0	0	4.861572935	5.705336473	0.002170329	0.037791102	UP	0.037300926	0.25066091	0.035605001	0	0	0
TraesCS3B01G353200.1	TraesCS3B01G353200.1	5.293593	0.978378809	23.06482654	0	0	0	4.889466392	5.70162023	0.002925208	0.046429711	UP	0.03187312	0.005321397	0.110105817	0	0	0
TraesCS4A01G719700LC.1	TraesCS4A01G719700LC.1	15.880779	11.74054571	1.213938239	0	0	0	4.805877158	5.700174507	0.002225239	0.038433769	UP	0.152688076	0.101968548	0.009253712	0	0	0	Cytochrome P450 86A2
TraesCSU01G102200.1	TraesCSU01G102200.1	16.63700657	35.22163712	54.62722075	0	1.106132988	1.025068168	18.10284427	5.695868721	4.86E-06	0.000390889	UP	0.225109385	0.430499431	0.58602152	0	0.010763884	0.011829996
TraesCSU01G102200.2	TraesCSU01G102200.2	16.63700657	35.22163712	54.62722075	0	1.106132988	1.025068168	18.10284427	5.695868721	4.86E-06	0.000390889	UP	0.224427236	0.429194887	0.584245697	0	0.010731267	0.011794147
TraesCS5A01G382200LC.1	TraesCS5A01G382200LC.1	0.756227571	7.827030471	20.63695006	0	0	0	4.870034684	5.694338845	0.002940805	0.046618922	UP	0.030328005	0.283552178	0.656179852	0	0	0	hypothetical protein
TraesCS2B01G391100.1	TraesCS2B01G391100.1	0	4.891894044	24.27876478	0	0	0	4.861776471	5.69279461	0.006665122	0.079589847	UP	0	0.02615882	0.113948629	0	0	0
TraesCS4D01G341100LC.1	TraesCS4D01G341100LC.1	8.318503286	17.61081856	76.47810905	1.832784109	0	0	17.37336917	5.691608345	3.68E-05	0.001926244	UP	0.237374961	0.45395613	1.730266104	0.048332041	0	0
TraesCS2A01G654500LC.1	TraesCS2A01G654500LC.1	17.39323414	16.63243975	21.8508883	0	1.106132988	0	9.497115864	5.679250336	0.000114853	0.004561651	UP	1.191190712	1.028967229	1.186468186	0	0.054481815	0
TraesCS4D01G277000LC.2	TraesCS4D01G277000LC.2	0	0.978378809	27.9205795	0	0	0	4.816493051	5.679125811	0.010268666	0.104519989	UP	0	0.0223539	0.559902127	0	0	0
TraesCS4D01G277000LC.3	TraesCS4D01G277000LC.3	0	0.978378809	27.9205795	0	0	0	4.816493051	5.679125811	0.010268666	0.104519989	UP	0	0.019573564	0.490262559	0	0	0
TraesCS2D01G576900.1	TraesCS2D01G576900.1	3.781137857	6.848651662	18.20907358	0	0	0	4.806477184	5.676644291	0.001611143	0.030983411	UP	0.030328005	0.049621631	0.115796445	0	0	0	Putative acetyltransferase
TraesCS4A01G047000.1	TraesCS4A01G047000.1	5.293593	8.80540928	14.56725887	0	0	0	4.777710191	5.671815526	0.001289022	0.02657686	UP	0.025086792	0.037695435	0.05473416	0	0	0
TraesCS4A01G059400LC.1	TraesCS4A01G059400LC.1	24.19928229	6.848651662	24.27876478	0.916392054	0	0	9.373848464	5.667298004	0.00019841	0.006848134	UP	0.704085445	0.180000034	0.560061235	0.024639864	0	0
TraesCSU01G349800LC.1	TraesCSU01G349800LC.1	34.78646829	9.783788089	58.26903547	0	0	2.050136336	17.48157136	5.658896351	1.58E-05	0.001005888	UP	0.707099509	0.179647784	0.939061578	0	0	0.035544006
TraesCS5A01G149700.1	TraesCS5A01G149700.1	78.64766743	88.0540928	281.6336714	5.498352326	0	3.075204504	76.15149808	5.651229184	9.19E-15	1.08E-11	UP	2.465538644	2.493561843	6.999976619	0.159291515	0	0.082226802
TraesCS6D01G512700LC.1	TraesCS6D01G512700LC.1	3.024910286	5.870272853	19.42301182	0	0	0	4.71969916	5.64897476	0.002063296	0.036486096	UP	0.032214436	0.056473011	0.163998792	0	0	0
TraesCS2A01G519400.1	TraesCS2A01G519400.1	59.74197815	68.48651662	220.9367595	4.581960272	1.106132988	1.025068168	59.31306928	5.646106693	7.69E-13	5.09E-10	UP	1.19795619	1.240540777	3.512492151	0.08490764	0.015951883	0.017531841
TraesCS1D01G561700LC.1	TraesCS1D01G561700LC.1	4.537365429	18.58919737	4.855752956	0	0	0	4.663719292	5.645544739	0.001922562	0.034773306	UP	0.198024031	0.732857282	0.168018371	0	0	0
TraesCS2D01G210700.1	TraesCS2D01G210700.1	3.024910286	11.74054571	40.05996189	0	1.106132988	0	9.321925144	5.640698064	0.000491114	0.013379655	UP	0.062340899	0.21857147	0.654571568	0	0.01639499	0
TraesCS3B01G062600.1	TraesCS3B01G062600.1	2.268682714	19.56757618	6.069691195	0	0	0	4.650991681	5.638760759	0.002438163	0.040909137	UP	0.10201238	0.794805346	0.216387295	0	0	0	Non-specific lipid-transfer protein 4.3
TraesCS7D01G367600.1	TraesCS7D01G367600.1	15.12455143	179.043322	870.3937173	12.82948876	3.318398965	5.12534084	180.9724699	5.638605294	6.22E-05	0.00289871	UP	0.328430101	3.512070355	14.98518964	0.25745653	0.051824165	0.094928503
TraesCS7D01G367600.2	TraesCS7D01G367600.2	15.12455143	179.043322	870.3937173	12.82948876	3.318398965	5.12534084	180.9724699	5.638605294	6.22E-05	0.00289871	UP	0.403162699	4.311224088	18.39499328	0.316039454	0.06361649	0.116529001
TraesCS7D01G023000.1	TraesCS7D01G023000.1	0.756227571	12.71892452	14.56725887	0	0	0	4.673735159	5.638420956	0.003171463	0.048881097	UP	0.0207803	0.315714346	0.317368033	0	0	0	hypothetical protein
TraesCS4B01G214400.1	TraesCS4B01G214400.1	0	0	27.9205795	0	0	0	4.653429916	5.631455205	0.019848357	0.156122995	UP	0	0	0.227057084	0	0	0	hypothetical protein
TraesCSU01G270800.1	TraesCSU01G270800.1	7.562275715	6.848651662	13.35332063	0	0	0	4.627374668	5.628643765	0.001421751	0.028460856	UP	0.15730881	0.128691613	0.220229687	0	0	0
TraesCS7D01G119100.1	TraesCS7D01G119100.1	3.024910286	18.58919737	6.069691195	0	0	0	4.613966475	5.627710379	0.002219488	0.038356625	UP	0.072137326	0.400454158	0.114762548	0	0	0
TraesCS4D01G186100.1	TraesCS4D01G186100.1	0	0.978378809	26.70664126	0	0	0	4.614170011	5.616963266	0.011779669	0.113874697	UP	0	0.013535389	0.324283162	0	0	0
TraesCS4D01G186100.2	TraesCS4D01G186100.2	0	0.978378809	26.70664126	0	0	0	4.614170011	5.616963266	0.011779669	0.113874697	UP	0	0.022481637	0.538618891	0	0	0
TraesCS3B01G264000.1	TraesCS3B01G264000.1	1.512455143	15.65406094	81.33386201	0.916392054	0	1.025068168	16.74030639	5.616693185	0.000139603	0.005283861	UP	0.017308013	0.161821551	0.737941866	0.009691258	0	0.010005318
TraesCS5A01G501400.1	TraesCS5A01G501400.1	2.268682714	21.5243338	3.641814717	0	0	0	4.572471871	5.616265877	0.003140572	0.048606706	UP	0.027295204	0.233930546	0.034738933	0	0	0	probable acyl-activating enzyme 1; peroxisomal
TraesCS2B01G447700.1	TraesCS2B01G447700.1	0	11.74054571	15.78119711	0	0	0	4.586957136	5.612189864	0.006936088	0.081519581	UP	0	0.141351609	0.166760748	0	0	0
TraesCS1A01G262700.1	TraesCS1A01G262700.1	0.756227571	0	26.70664126	0	0	0	4.577144805	5.605541923	0.012059352	0.115540724	UP	0.012197132	0	0.341515601	0	0	0	MADS-box; MADS4; MADS-box transcription factor 21-like	Triticum aestivum|MIKC_MADS|MIKC_MADS family protein
TraesCS7A01G145800.1	TraesCS7A01G145800.1	0.756227571	4.891894044	21.8508883	0	0	0	4.58316832	5.605189531	0.004281478	0.059804895	UP	0.020158135	0.117793008	0.461798994	0	0	0	Ethylene-responsive transcription factor ERF003
TraesCS7B01G476500LC.1	TraesCS7B01G476500LC.1	7.562275715	3.913515236	15.78119711	0	0	0	4.542831343	5.599964303	0.001964713	0.035310583	UP	0.306037139	0.143064962	0.506346271	0	0	0
TraesCS1B01G593300LC.1	TraesCS1B01G593300LC.1	21.93059957	4.891894044	0	0	0	0	4.470415603	5.597995037	0.007586913	0.086178604	UP	0.82733769	0.166707054	0	0	0	0	Photosystem II reaction center W protein; chloroplastic
TraesCS3D01G514500.1	TraesCS3D01G514500.1	34.03024072	59.68110734	99.5429356	2.749176163	0	1.025068168	32.838088	5.596651651	2.19E-09	5.90E-07	UP	0.325082369	0.515003164	0.753919341	0.024269737	0	0.008352079	DIMBOA UDP-glucosyltransferase BX8-like
TraesCS3D01G302000LC.1	TraesCS3D01G302000LC.1	5.293593	15.65406094	6.069691195	0	0	0	4.502890856	5.594415126	0.001929098	0.034843487	UP	0.046387519	0.123914534	0.042169965	0	0	0
TraesCS4D01G058300LC.1	TraesCS4D01G058300LC.1	0	2.935136427	24.27876478	0	0	0	4.535650201	5.591864247	0.009645468	0.100514057	UP	0	0.044371652	0.322140485	0	0	0
TraesCS1D01G370400.1	TraesCS1D01G370400.1	15.880779	0	10.92544415	0	0	0	4.467703859	5.586840273	0.007002042	0.08196471	UP	0.055533841	0	0.030290822	0	0	0	Putative disease resistance protein RGA3
TraesCSU01G315400LC.1	TraesCSU01G315400LC.1	15.880779	0	10.92544415	0	0	0	4.467703859	5.586840273	0.007002042	0.08196471	UP	0.614735471	0	0.335306226	0	0	0
TraesCS3B01G089300LC.1	TraesCS3B01G089300LC.1	22.68682714	3.913515236	0	0	0	0	4.433390397	5.586317007	0.008280036	0.090998636	UP	0.627281093	0.097746248	0	0	0	0
TraesCS2D01G467000.1	TraesCS2D01G467000.1	0	3.913515236	23.06482654	0	0	0	4.496390296	5.579517378	0.009275469	0.098094746	UP	0	0.041196717	0.213101834	0	0	0	uncharacterized protein LOC100384634 precursor
TraesCS1A01G283900.1	TraesCS1A01G283900.1	0.756227571	12.71892452	13.35332063	0	0	0	4.471412119	5.574913862	0.003827975	0.055535106	UP	0.005784207	0.087879251	0.080977926	0	0	0	Laccase-12/13	Raphanus sativus|ERF|ERF family protein
TraesCS3D01G192100.1	TraesCS3D01G192100.1	12.09964114	0	14.56725887	0	0	0	4.444483335	5.574549248	0.007108972	0.082744228	UP	0.132016021	0	0.126013778	0	0	0
TraesCS1B01G365000.1	TraesCS1B01G365000.1	3.781137857	0	23.06482654	0	0	0	4.4743274	5.574246877	0.008814334	0.094974927	UP	0.038429321	0	0.185855937	0	0	0	Os05g0530701; Leucine-rich repeat; plant specific containing protein.	Ananas comosus|WRKY|WRKY family protein
TraesCS2D01G402400.1	TraesCS2D01G402400.1	2.268682714	8.80540928	15.78119711	0	0	0	4.475881517	5.574078153	0.002594434	0.042783208	UP	0.01183503	0.041494428	0.065271199	0	0	0
TraesCS7B01G192700.1	TraesCS7B01G192700.1	0.756227571	7.827030471	18.20907358	0	0	0	4.465388605	5.569276318	0.00415926	0.05871285	UP	0.041560599	0.388571503	0.793420083	0	0	0	Protein LE25
TraesCS2D01G523100.1	TraesCS2D01G523100.1	0	10.7621669	92.25930616	0	2.212265977	0	17.53895651	5.563367709	0.073694721	0.329499565	UP	0	0.035589762	0.267779278	0	0.005824536	0	ABC transporter B family member 19
TraesCS4D01G162300LC.1	TraesCS4D01G162300LC.1	4.537365429	9.783788089	12.13938239	0	0	0	4.410089318	5.557253675	0.002005268	0.0357622	UP	0.120228876	0.234183718	0.255027884	0	0	0
TraesCS4D01G277000LC.5	TraesCS4D01G277000LC.5	0	0.978378809	25.49270302	0	0	0	4.411846971	5.552004865	0.013552919	0.124001983	UP	0	0.022481637	0.514136214	0	0	0
TraesCS1D01G255300.1	TraesCS1D01G255300.1	3.781137857	6.848651662	15.78119711	0	0	0	4.401831104	5.550553859	0.002395202	0.040415171	UP	0.049216499	0.080526331	0.162859912	0	0	0	uncharacterized LOC100821126
TraesCS4B01G515700LC.1	TraesCS4B01G515700LC.1	3.024910286	8.80540928	14.56725887	0	0	0	4.399596406	5.550393391	0.002465559	0.041264785	UP	0.089176385	0.234493895	0.340487559	0	0	0
TraesCS5A01G308800.1	TraesCS5A01G308800.1	8.318503286	0.978378809	16.99513535	0	0	0	4.382002907	5.548494974	0.003958162	0.056801523	UP	0.076667689	0.008145521	0.124187491	0	0	0	alpha-L-fucosidase 1
TraesCS2B01G014700.1	TraesCS2B01G014700.1	16.63700657	2.935136427	31.56239421	0.916392054	0	0	8.675154878	5.547254657	0.000560757	0.014756634	UP	0.127985578	0.020396646	0.192504919	0.006514803	0	0	Cytochrome P450 89A2
TraesCS1D01G211000LC.1	TraesCS1D01G211000LC.1	12.85586872	5.870272853	7.283629434	0	0	0	4.334961834	5.546050482	0.002071517	0.036581993	UP	0.224427236	0.092571446	0.100811022	0	0	0	Os10g0441900; Similar to Resistance protein candidate (Fragment).
TraesCS3B01G266200.1	TraesCS3B01G266200.1	6.806048143	3.913515236	86.18961497	0	1.106132988	1.025068168	16.50672992	5.545968899	0.000146765	0.00548835	UP	0.051879584	0.026947168	0.520885719	0	0.006063901	0.006664501	probable protein phosphatase 2C 8
TraesCS1B01G087200.1	TraesCS1B01G087200.1	12.09964114	7.827030471	6.069691195	0	0	0	4.332727135	5.545867662	0.002013543	0.035857005	UP	0.125945136	0.073595382	0.050091213	0	0	0
TraesCS7D01G086800.1	TraesCS7D01G086800.1	11.34341357	9.783788089	4.855752956	0	0	0	4.330492436	5.545543646	0.002096305	0.036913817	UP	0.112213618	0.087428588	0.038084164	0	0	0	probable receptor-like protein kinase At5g20050
TraesCS6D01G450300LC.1	TraesCS6D01G450300LC.1	9.830958429	2.935136427	13.35332063	0	0	0	4.353235914	5.542812275	0.002533544	0.041990921	UP	0.276982981	0.074701642	0.298285778	0	0	0
TraesCS5B01G264400LC.1	TraesCS5B01G264400LC.1	0	6.848651662	19.42301182	0	0	0	4.378610581	5.542414986	0.008982541	0.096130691	UP	0	0.264807743	0.659148992	0	0	0
TraesCS3A01G471000LC.1	TraesCS3A01G471000LC.1	21.93059957	1.956757618	26.70664126	0	0	1.025068168	8.603177769	5.536328586	0.000678081	0.016958511	UP	0.20639714	0.016635461	0.199277602	0	0	0.008228475
TraesCS4B01G194800LC.1	TraesCS4B01G194800LC.1	34.78646829	12.71892452	2.427876478	0.916392054	0	0	8.474943556	5.532580549	0.000727922	0.017829902	UP	0.425425254	0.140510231	0.023541035	0.010356866	0	0
TraesCS7A01G221600LC.1	TraesCS7A01G221600LC.1	0.756227571	5.870272853	19.42301182	0	0	0	4.341585375	5.527479136	0.004992548	0.065897412	UP	0.030603714	0.214597443	0.623195411	0	0	0
TraesCS5A01G342400.1	TraesCS5A01G342400.1	1.512455143	3.913515236	20.63695006	0	0	0	4.343820073	5.5271946	0.004435065	0.061190657	UP	0.042884185	0.100236598	0.463923335	0	0	0	hypothetical protein
TraesCS4D01G107700LC.1	TraesCS4D01G107700LC.1	11.34341357	5.870272853	8.497567673	0	0	0	4.285209016	5.526638541	0.002125346	0.037274617	UP	0.173526213	0.081119309	0.103062815	0	0	0
TraesCS7B01G173900LC.1	TraesCS7B01G173900LC.1	9.074730858	0.978378809	15.78119711	0	0	0	4.305717796	5.52464203	0.004172426	0.058835197	UP	0.083811001	0.00816242	0.115556203	0	0	0
TraesCS3D01G512300.1	TraesCS3D01G512300.1	18.14946172	4.891894044	2.427876478	0	0	0	4.24487204	5.524185051	0.003634954	0.053680225	UP	0.244829711	0.059610401	0.025966475	0	0	0	Glucan endo-1;3-beta-glucosidase GV
TraesCS3D01G512300.2	TraesCS3D01G512300.2	18.14946172	4.891894044	2.427876478	0	0	0	4.24487204	5.524185051	0.003634954	0.053680225	UP	0.254870047	0.062054992	0.027031347	0	0	0	Glucan endo-1;3-beta-glucosidase GV
TraesCS4D01G300200LC.1	TraesCS4D01G300200LC.1	4.537365429	1.956757618	19.42301182	0	0	0	4.319522478	5.521923497	0.003909074	0.056383258	UP	0.046326723	0.018047186	0.1572282	0	0	0
TraesCS2B01G547400.2	TraesCS2B01G547400.2	0	24.45947022	1.213938239	0	0	0	4.27890141	5.520969394	0.014114828	0.127094031	UP	0	0.61473226	0.026777928	0	0	0
TraesCS4A01G426700.1	TraesCS4A01G426700.1	11.34341357	102.7297749	65.5526649	3.665568217	0	0	30.54857027	5.520943562	2.76E-07	3.55E-05	UP	0.132188817	1.081413818	0.605657843	0.039475384	0	0	GDSL esterase/lipase
TraesCS6D01G333100.1	TraesCS6D01G333100.1	72.59784686	59.68110734	193.01618	0.916392054	2.212265977	4.100272672	55.42067748	5.507581288	4.71E-13	3.33E-10	UP	1.68906909	1.254310841	3.560438066	0.019703306	0.037017261	0.081367288	Dehydrin DHN3
TraesCS1B01G626600LC.1	TraesCS1B01G626600LC.1	3.781137857	0	21.8508883	0	0	0	4.27200436	5.507481421	0.010345638	0.104966434	UP	0.049216499	0	0.225498339	0	0	0
TraesCS6D01G405400.1	TraesCS6D01G405400.1	10.587186	14.67568213	0	0	0	0	4.210478022	5.505769117	0.008171409	0.090155236	UP	0.190808581	0.238924279	0	0	0	0
TraesCS7D01G594700LC.1	TraesCS7D01G594700LC.1	7.562275715	0.978378809	16.99513535	0	0	0	4.255964978	5.505483354	0.004553271	0.062201683	UP	0.20038146	0.023418372	0.357039037	0	0	0
TraesCS7D01G312200.2	TraesCS7D01G312200.2	5.293593	6.848651662	13.35332063	0	0	0	4.249260882	5.502809187	0.002448146	0.041037149	UP	0.054296912	0.063456233	0.108592518	0	0	0	ACT domain-containing protein ACR8-like
TraesCS1A01G337500.1	TraesCS1A01G337500.1	0.756227571	7.827030471	16.99513535	0	0	0	4.263065565	5.502472264	0.004986634	0.065868266	UP	0.023216611	0.217064081	0.413672816	0	0	0
TraesCS5A01G499700.1	TraesCS5A01G499700.1	0	4.891894044	20.63695006	0	0	0	4.254807351	5.500051172	0.010659147	0.107046811	UP	0	0.058372203	0.216130456	0	0	0
TraesCS7B01G052800.2	TraesCS7B01G052800.2	0	4.891894044	20.63695006	0	0	0	4.254807351	5.500051172	0.010659147	0.107046811	UP	0	0.030310373	0.112227987	0	0	0	BTB/POZ domain-containing protein NPY1-like
TraesCS2D01G451200.1	TraesCS2D01G451200.1	0	0	25.49270302	0	0	0	4.248783836	5.499770229	0.0257421	0.181763623	UP	0	0	0.247861811	0	0	0	Peroxidase 1
TraesCS3B01G266200.2	TraesCS3B01G266200.2	6.806048143	3.913515236	82.54780025	0	1.106132988	1.025068168	15.8997608	5.49038376	0.000173459	0.006216658	UP	0.075934027	0.039441468	0.730185099	0	0.008875484	0.009754558	probable protein phosphatase 2C 8
TraesCS2B01G518700.1	TraesCS2B01G518700.1	12.85586872	10.7621669	25.49270302	0	1.106132988	0	8.369478603	5.488090342	0.000327955	0.009944636	UP	0.154255917	0.116650003	0.242517082	0	0.009545331	0	1-aminocyclopropane-1-carboxylate oxidase-1-like protein
TraesCS7D01G149000.1	TraesCS7D01G149000.1	0.756227571	3.913515236	20.63695006	0	0	0	4.217782145	5.484676998	0.006215041	0.075983002	UP	0.010824465	0.050601755	0.23419924	0	0	0	Protein RUPTURED POLLEN GRAIN 1
TraesCS5D01G304100LC.1	TraesCS5D01G304100LC.1	16.63700657	7.827030471	24.27876478	0	1.106132988	0	8.308155802	5.480223276	0.000369746	0.010923901	UP	0.24362167	0.103533854	0.281872924	0	0.011649072	0
TraesCS1D01G200900LC.1	TraesCS1D01G200900LC.1	16.63700657	6.848651662	1.213938239	0	0	0	4.116599412	5.479550451	0.004790366	0.064185315	UP	0.70534274	0.262285764	0.040804461	0	0	0
TraesCS2A01G366400.1	TraesCS2A01G366400.1	5.293593	19.56757618	0	0	0	0	4.143528196	5.478892443	0.009857508	0.101921649	UP	0.094259439	0.314742917	0	0	0	0	F-box/FBD/LRR-repeat protein At1g13570-like	Fragaria vesca|MYB|MYB family protein
TraesCS3D01G280800.1	TraesCS3D01G280800.1	3.781137857	1.956757618	19.42301182	0	0	0	4.19348455	5.478208249	0.00466011	0.063002572	UP	0.090494853	0.042304156	0.368556426	0	0	0
TraesCS4A01G026000LC.1	TraesCS4A01G026000LC.1	0	0	48.55752956	0	1.106132988	0	8.277277091	5.476985089	0.161515614	0.49226383	UP	0	0	1.269472133	0	0.026231985	0
TraesCS7D01G119300.1	TraesCS7D01G119300.1	9.074730858	15.65406094	0	0	0	0	4.1214653	5.47403469	0.009039239	0.096523421	UP	0.408049519	0.635844277	0	0	0	0
TraesCS5D01G213100.1	TraesCS5D01G213100.1	3.024910286	16.63243975	29.13451774	0	1.106132988	0	8.31633346	5.4739347	0.000692605	0.017202482	UP	0.06600801	0.327857205	0.504055112	0	0.017359402	0
TraesCS3A01G253200.2	TraesCS3A01G253200.2	0.756227571	17.61081856	30.34845597	0	1.106132988	0	8.303605849	5.472702831	0.001325882	0.027085953	UP	0.017442531	0.366928271	0.55498296	0	0.018348798	0
TraesCS7D01G230000.1	TraesCS7D01G230000.1	0.756227571	4.891894044	19.42301182	0	0	0	4.17852224	5.4716459	0.006049968	0.074715782	UP	0.013647602	0.07974905	0.277911467	0	0	0
TraesCS7B01G061600.1	TraesCS7B01G061600.1	0	1.956757618	23.06482654	0	0	0	4.170264026	5.470205012	0.013941666	0.126099113	UP	0	0.011744139	0.121499852	0	0	0	Os06g0193200; Similar to Pectin methylesterase 8 (Fragment).
TraesCS4B01G352400.1	TraesCS4B01G352400.1	19.66191686	0	4.855752956	0	0	0	4.086278302	5.464959805	0.011198675	0.110323198	UP	0.326591873	0	0.06394729	0	0	0	O-methyltransferase ZRP4
TraesCS4B01G352400.2	TraesCS4B01G352400.2	19.66191686	0	4.855752956	0	0	0	4.086278302	5.464959805	0.011198675	0.110323198	UP	0.242456016	0	0.047473335	0	0	0	O-methyltransferase ZRP4
TraesCS5B01G426700.1	TraesCS5B01G426700.1	105.87186	47.94056164	176.0210447	7.331136435	0	0	56.19410045	5.46437715	0.000884664	0.020511769	UP	3.121173474	1.276688985	4.114224669	0.199729759	0	0	Dehydrin Rab15
TraesCS2B01G496700.1	TraesCS2B01G496700.1	6.806048143	13.69730332	27.9205795	0.916392054	0	0	8.22338717	5.463659136	0.000465055	0.012824151	UP	0.020131347	0.036598014	0.065476926	0.002504916	0	0	Putative disease resistance protein RGA4
TraesCS6B01G284300.1	TraesCS6B01G284300.1	127.8024596	226.9838837	403.0274953	6.414744381	5.530664942	5.12534084	129.1474315	5.463633287	4.31E-24	2.25E-20	UP	2.506268908	4.020944755	6.266271034	0.116252398	0.078002598	0.085728384	Homeobox-leucine zipper protein HOX24
TraesCS5B01G257700.1	TraesCS5B01G257700.1	3.024910286	0	21.8508883	0	0	0	4.145966431	5.463507288	0.012063758	0.115561767	UP	0.073851741	0	0.422963978	0	0	0
TraesCS2A01G467500.1	TraesCS2A01G467500.1	217.7935406	905.0003982	1907.096973	40.32125039	6.63679793	21.52643153	516.3958987	5.463242246	7.97E-08	1.25E-05	UP	3.909377651	14.67425394	27.14072553	0.668853083	0.085677047	0.329570327	Putative invertase inhibitor
TraesCS6A01G301400.1	TraesCS6A01G301400.1	6.806048143	0.978378809	16.99513535	0	0	0	4.12992705	5.461152837	0.005263334	0.068273245	UP	0.050920465	0.006612246	0.100811022	0	0	0	inactive TPR repeat-containing thioredoxin TTL3
TraesCS5D01G512000.1	TraesCS5D01G512000.1	0	7.827030471	16.99513535	0	0	0	4.137027636	5.461117518	0.010728208	0.107472133	UP	0	0.055805482	0.106352054	0	0	0	probable glycerol-3-phosphate acyltransferase 3
TraesCS5A01G191200.1	TraesCS5A01G191200.1	6.806048143	19.56757618	21.8508883	0	1.106132988	0	8.221774268	5.460676717	0.000418931	0.011912615	UP	0.051614441	0.134047239	0.131380634	0	0.00603291	0	L-ascorbate oxidase
TraesCS7D01G312200.1	TraesCS7D01G312200.1	4.537365429	6.848651662	13.35332063	0	0	0	4.123222953	5.458362671	0.002981606	0.047061054	UP	0.045594698	0.062167055	0.10638635	0	0	0	ACT domain-containing protein ACR8-like
TraesCS1A01G374400.1	TraesCS1A01G374400.1	6.049820572	42.07028878	117.7520092	3.665568217	0	0	28.25628113	5.457687067	0.002998003	0.047197711	UP	0.16158761	1.015045907	2.493560637	0.090477581	0	0
TraesCS2A01G519400.2	TraesCS2A01G519400.2	52.93593	54.7892133	197.871933	4.581960272	1.106132988	1.025068168	52.05170628	5.455055669	1.48E-11	6.85E-09	UP	1.520313531	1.421419625	4.505602303	0.121609651	0.022847213	0.02511012
TraesCS7D01G409400.1	TraesCS7D01G409400.1	3.781137857	14.67568213	6.069691195	0	0	0	4.087751864	5.453208921	0.003414183	0.051399452	UP	0.043947892	0.154084326	0.055933008	0	0	0	Protein kinase APK1B; chloroplastic
TraesCS7D01G273500.1	TraesCS7D01G273500.1	1.512455143	9.783788089	13.35332063	0	0	0	4.108260643	5.45125019	0.004338753	0.060384519	UP	0.046755674	0.273214338	0.327285784	0	0	0	hypothetical protein
TraesCS7A01G185300.1	TraesCS7A01G185300.1	9.830958429	8.80540928	70.40841786	0.916392054	1.106132988	0	15.1778851	5.450838893	8.70E-05	0.003713088	UP	0.491722595	0.397849193	2.792125505	0.042358418	0.039790089	0	Transcription factor bHLH135
TraesCS1A01G272100.2	TraesCS1A01G272100.2	1.512455143	4.891894044	18.20907358	0	0	0	4.102237129	5.445128243	0.005152783	0.067319079	UP	0.015301857	0.044707801	0.146061424	0	0	0	Os05g0436100; Similar to predicted protein.	Fragaria vesca|bHLH|bHLH family protein
TraesCS5D01G304200LC.1	TraesCS5D01G304200LC.1	16.63700657	7.827030471	23.06482654	0	1.106132988	0	8.105832762	5.444392324	0.000418344	0.011901309	UP	0.315153139	0.133933156	0.346403832	0	0.015069438	0
TraesCS4A01G155200.1	TraesCS4A01G155200.1	8.318503286	14.67568213	1.213938239	0	0	0	4.034687276	5.443509616	0.005006673	0.066016272	UP	0.160074181	0.25510503	0.018520757	0	0	0
TraesCS2D01G535700.1	TraesCS2D01G535700.1	0	3.913515236	20.63695006	0	0	0	4.091744216	5.443157099	0.012754459	0.119610668	UP	0	0.031162665	0.144229631	0	0	0	cytochrome P450 94C1-like
TraesCS2D01G063300.1	TraesCS2D01G063300.1	3.024910286	17.61081856	3.641814717	0	0	0	4.04625726	5.440344453	0.004579706	0.062381603	UP	0.120228876	0.632296039	0.114762548	0	0	0	RING finger protein 165
TraesCS1D01G163800.1	TraesCS1D01G163800.1	71.08539172	0	134.7471445	3.665568217	0	1.025068168	35.08719544	5.439001782	0.020473096	0.158804248	UP	0.527404003	0	0.792626663	0.025132661	0	0.006486781
TraesCS1D01G163800.2	TraesCS1D01G163800.2	71.08539172	0	134.7471445	3.665568217	0	1.025068168	35.08719544	5.439001782	0.020473096	0.158804248	UP	0.526526459	0	0.791307817	0.025090843	0	0.006475988
TraesCS1A01G379400.1	TraesCS1A01G379400.1	3.024910286	6.848651662	14.56725887	0	0	0	4.073470136	5.438294441	0.003690218	0.054255286	UP	0.040518458	0.082868622	0.154704979	0	0	0
TraesCS4B01G323400.1	TraesCS4B01G323400.1	3.024910286	6.848651662	14.56725887	0	0	0	4.073470136	5.438294441	0.003690218	0.054255286	UP	0.129477251	0.264807743	0.494361744	0	0	0
TraesCS5B01G173400LC.1	TraesCS5B01G173400LC.1	7.562275715	0.978378809	15.78119711	0	0	0	4.053641938	5.43577386	0.005516935	0.070401825	UP	0.195721426	0.022873759	0.323826104	0	0	0
TraesCS7B01G395500.1	TraesCS7B01G395500.1	12.85586872	3.913515236	7.283629434	0	0	0	4.008835564	5.433490891	0.003458705	0.051771702	UP	0.854163359	0.234882774	0.383683742	0	0	0
TraesCS3A01G470700LC.1	TraesCS3A01G470700LC.1	3.024910286	12.71892452	8.497567673	0	0	0	4.040233746	5.432843944	0.003620071	0.053505749	UP	0.134656341	0.51145724	0.299912791	0	0	0
TraesCS7B01G250700.2	TraesCS7B01G250700.2	15.880779	25.43784903	127.4635151	3.665568217	0	0	28.74128522	5.430732635	9.92E-07	0.000105153	UP	0.237230132	0.343259893	1.509628144	0.050602674	0	0	GDSL esterase/lipase EXL1-like
TraesCS4A01G459700.1	TraesCS4A01G459700.1	0	0	24.27876478	0	0	0	4.046460797	5.429142211	0.029437564	0.196266061	UP	0	0	0.504055112	0	0	0	hypothetical protein
TraesCS4A01G459700.2	TraesCS4A01G459700.2	0	0	24.27876478	0	0	0	4.046460797	5.429142211	0.029437564	0.196266061	UP	0	0	0.726181093	0	0	0	hypothetical protein
TraesCS7A01G090500LC.1	TraesCS7A01G090500LC.1	0	0	24.27876478	0	0	0	4.046460797	5.429142211	0.029437564	0.196266061	UP	0	0	0.216935111	0	0	0
TraesCS4B01G288000.1	TraesCS4B01G288000.1	1.512455143	0.978378809	21.8508883	0	0	0	4.056953709	5.428347221	0.008568246	0.09315433	UP	0.078288571	0.045747517	0.89674921	0	0	0	hypothetical protein
TraesCS6B01G602300LC.1	TraesCS6B01G602300LC.1	1.512455143	0.978378809	21.8508883	0	0	0	4.056953709	5.428347221	0.008568246	0.09315433	UP	0.040804952	0.02384416	0.467396558	0	0	0
TraesCS7D01G228800.1	TraesCS7D01G228800.1	2.268682714	20.54595499	1.213938239	0	0	0	4.004762657	5.427011601	0.007395865	0.084698241	UP	0.031659014	0.258996914	0.013430936	0	0	0
TraesCS2A01G144600LC.1	TraesCS2A01G144600LC.1	9.830958429	6.848651662	7.283629434	0	0	0	3.993873254	5.425004666	0.002983392	0.04707628	UP	0.387285937	0.243716861	0.2274939	0	0	0
TraesCS7A01G243600.1	TraesCS7A01G243600.1	6.049820572	5.870272853	12.13938239	0	0	0	4.009912636	5.420791311	0.003204386	0.049164494	UP	0.054516737	0.047784856	0.086730131	0	0	0	hypothetical protein
TraesCS2A01G154900.1	TraesCS2A01G154900.1	3.781137857	11.74054571	8.497567673	0	0	0	4.003208539	5.420158975	0.003466895	0.051856985	UP	0.024862692	0.069736245	0.044300265	0	0	0		Oryza sativa subsp. japonica|FAR1|FAR1 family protein
TraesCS3A01G687900LC.1	TraesCS3A01G687900LC.1	4.537365429	15.65406094	26.70664126	0	0	1.025068168	7.987189299	5.41712455	0.000658725	0.016589424	UP	0.061393469	0.19133308	0.28649941	0	0	0.011829996
TraesCS5A01G481200.1	TraesCS5A01G481200.1	0	5.870272853	18.20907358	0	0	0	4.013224406	5.416125335	0.012539427	0.118266508	UP	0	0.087753601	0.23891088	0	0	0	EXP6; expansin-A7
TraesCS7D01G037000LC.1	TraesCS7D01G037000LC.1	14.36832386	6.848651662	2.427876478	0	0	0	3.940808666	5.415168726	0.004470854	0.061452954	UP	0.542048832	0.233389875	0.072618109	0	0	0
TraesCS3D01G361000.1	TraesCS3D01G361000.1	4.537365429	4.891894044	14.56725887	0	0	0	3.999419723	5.412966743	0.003793325	0.055208496	UP	0.148518024	0.144642885	0.378041334	0	0	0
TraesCS4D01G277000LC.4	TraesCS4D01G277000LC.4	0	0.978378809	23.06482654	0	0	0	4.007200892	5.412664806	0.018200417	0.148221805	UP	0	0.023558602	0.487454494	0	0	0
TraesCS7A01G077000.1	TraesCS7A01G077000.1	0	0.978378809	23.06482654	0	0	0	4.007200892	5.412664806	0.018200417	0.148221805	UP	0	0.032514764	0.672767773	0	0	0	uncharacterized protein LOC100381449
TraesCS5A01G517200.1	TraesCS5A01G517200.1	1.512455143	12.71892452	9.711505912	0	0	0	3.990480928	5.412597854	0.004889396	0.065068593	UP	0.017858931	0.13566505	0.090917102	0	0	0	GDSL esterase/lipase
TraesCS6B01G383600.1	TraesCS6B01G383600.1	71.08539172	15.65406094	191.8022418	0	6.63679793	0	47.52974872	5.411131634	0.005096919	0.066852334	UP	1.990203787	0.39590304	4.257522106	0	0.133634639	0	Dehydrin DHN3
TraesCS4D01G058400LC.1	TraesCS4D01G058400LC.1	4.537365429	0	19.42301182	0	0	0	3.993396209	5.411128062	0.012487003	0.117952847	UP	0.199984665	0	0.678727675	0	0	0
TraesCS7D01G013100LC.1	TraesCS7D01G013100LC.1	21.93059957	4.891894044	61.91085019	0	2.212265977	0	15.15760163	5.408565974	0.000104327	0.00424842	UP	0.235811226	0.047515537	0.527796838	0	0.017107816	0
TraesCS7B01G116600LC.1	TraesCS7B01G116600LC.1	6.049820572	17.61081856	0	0	0	0	3.943439855	5.408334729	0.011412844	0.111563699	UP	0.244829711	0.64379233	0	0	0	0
TraesCS7D01G184600.1	TraesCS7D01G184600.1	3.024910286	14.67568213	6.069691195	0	0	0	3.961713936	5.407188753	0.004252383	0.059569231	UP	0.031364055	0.137455661	0.04989676	0	0	0	Putative cinnamyl alcohol dehydrogenase 8A
TraesCS3A01G214400.1	TraesCS3A01G214400.1	18.14946172	4.891894044	23.06482654	0	0	1.025068168	7.855208411	5.4015621	0.00063633	0.016187893	UP	0.87819353	0.213819916	0.884835875	0	0	0.042305094
TraesCS1B01G382800.1	TraesCS1B01G382800.1	6.049820572	1.956757618	15.78119711	0	0	0	3.964629216	5.401413072	0.00500376	0.065986181	UP	0.061910962	0.018088673	0.128041586	0	0	0	Putative polygalacturonase	Arabis alpina|NAC|NAC family protein
TraesCS2D01G286900.1	TraesCS2D01G286900.1	5.293593	3.913515236	14.56725887	0	0	0	3.962394517	5.400344418	0.004047504	0.057656534	UP	0.089600227	0.059837056	0.195489055	0	0	0	ethylene-responsive transcription factor LEP-like
TraesCS7B01G523300LC.1	TraesCS7B01G523300LC.1	18.14946172	0	27.9205795	0	1.106132988	0	7.8626957	5.399769029	0.002627833	0.043136795	UP	0.264032042	0	0.32203521	0	0.011572934	0
TraesCS5B01G566400.1	TraesCS5B01G566400.1	16.63700657	49.89731925	162.667724	0	5.530664942	0	39.12211913	5.398552493	0.003213688	0.049272905	UP	0.409176728	1.108555854	3.171926917	0	0.097826463	0
TraesCS4A01G668000LC.1	TraesCS4A01G668000LC.1	41.59251643	3.913515236	0	0.916392054	0	0	7.73707062	5.397981008	0.003957117	0.056794321	UP	0.351332959	0.029861757	0	0.007153509	0	0
TraesCS4A01G417000.1	TraesCS4A01G417000.1	0	12.71892452	10.92544415	0	0	0	3.940728111	5.394653119	0.012274282	0.11672339	UP	0	0.147394017	0.111124542	0	0	0
TraesCS5D01G310500.1	TraesCS5D01G310500.1	15.12455143	0.978378809	7.283629434	0	0	0	3.897759945	5.394282148	0.006382665	0.077318492	UP	0.151072933	0.008827868	0.057681699	0	0	0	Putative NADP-dependent oxidoreductase P1
TraesCS2B01G581800.1	TraesCS2B01G581800.1	19.66191686	0	3.641814717	0	0	0	3.883955263	5.393018547	0.014116438	0.127094031	UP	0.440570244	0	0.064698349	0	0	0	Wheatwin-1
TraesCS6D01G370100.1	TraesCS6D01G370100.1	0	7.827030471	15.78119711	0	0	0	3.934704596	5.388856199	0.012786296	0.119774212	UP	0	0.195492495	0.345950868	0	0	0	hypothetical protein
TraesCS5B01G038600.1	TraesCS5B01G038600.1	5.293593	4.891894044	13.35332063	0	0	0	3.923134612	5.386980557	0.00390819	0.056378288	UP	0.052836008	0.04410635	0.105670746	0	0	0	SORBIDRAFT_03g006970; Sb03g006970; hypothetical protein
TraesCS6A01G460900LC.1	TraesCS6A01G460900LC.1	2.268682714	1.956757618	19.42301182	0	0	0	3.941408693	5.386885678	0.006929833	0.081484147	UP	0.017843155	0.013902072	0.121115716	0	0	0
TraesCS6B01G117700.1	TraesCS6B01G117700.1	4.537365429	6.848651662	12.13938239	0	0	0	3.920899913	5.38656234	0.003737305	0.054720524	UP	0.20402476	0.278181871	0.432774591	0	0	0
TraesCS4D01G162400LC.1	TraesCS4D01G162400LC.1	3.781137857	8.80540928	10.92544415	0	0	0	3.918665215	5.386351953	0.003816696	0.055456061	UP	0.077211205	0.16242467	0.176881725	0	0	0
TraesCS3B01G216700LC.1	TraesCS3B01G216700LC.1	13.61209629	0	9.711505912	0	0	0	3.887267033	5.385875386	0.011959719	0.115028589	UP	0.242381414	0	0.13710299	0	0	0
TraesCS5B01G133900LC.1	TraesCS5B01G133900LC.1	19.66191686	50.87569806	104.3986886	0	4.424531954	0	29.89347257	5.383760698	1.41E-07	2.00E-05	UP	0.321789051	0.752143	1.354648112	0	0.052078205	0
TraesCS3B01G201700.1	TraesCS3B01G201700.1	7.562275715	4.891894044	10.92544415	0	0	0	3.896602318	5.382440226	0.003656916	0.053936027	UP	0.269312683	0.157371459	0.308481728	0	0	0
TraesCS6A01G240400.1	TraesCS6A01G240400.1	77.89143986	137.9514121	428.5201984	9.163920544	0	6.150409008	109.94623	5.381017726	1.27E-05	0.000845213	UP	1.561892247	2.498803564	6.81269082	0.169815279	0	0.105191044	Homeobox-leucine zipper protein HOX24
TraesCS5B01G230200.1	TraesCS5B01G230200.1	8.318503286	8.80540928	6.069691195	0	0	0	3.865600627	5.377675476	0.00354133	0.052676848	UP	0.097448668	0.093180469	0.056374585	0	0	0	Putative cyclin-dependent kinase F-2
TraesCS4B01G172700.1	TraesCS4B01G172700.1	6.806048143	7.827030471	8.497567673	0	0	0	3.855107715	5.368937255	0.003557144	0.052821952	UP	0.05334098	0.055412485	0.052801548	0	0	0	2;3-bisphosphoglycerate-independent phosphoglycerate mutase-like
TraesCS5D01G347800LC.1	TraesCS5D01G347800LC.1	15.880779	0.978378809	6.069691195	0	0	0	3.821474834	5.367745702	0.007143313	0.082927783	UP	0.433709075	0.024136727	0.131425413	0	0	0
TraesCS4A01G381600.1	TraesCS4A01G381600.1	3.781137857	0	19.42301182	0	0	0	3.86735828	5.363978596	0.014447745	0.129149812	UP	0.012780594	0	0.052051249	0	0	0	Putative disease resistance protein RGA4
TraesCS1D01G297400.1	TraesCS1D01G297400.1	0	9.783788089	13.35332063	0	0	0	3.856184786	5.361243475	0.013367937	0.123008773	UP	0	0.091708309	0.109858165	0	0	0
TraesCS5B01G264300LC.1	TraesCS5B01G264300LC.1	1.512455143	5.870272853	15.78119711	0	0	0	3.860654184	5.358410142	0.006183104	0.07572529	UP	0.01662424	0.058285725	0.137526148	0	0	0
TraesCS1D01G112900.1	TraesCS1D01G112900.1	0	4.891894044	40.05996189	0	1.106132988	0	7.676331486	5.355407074	0.004651005	0.062939608	UP	0	0.059014297	0.424162376	0	0.010623954	0
TraesCS5A01G532200.1	TraesCS5A01G532200.1	0	0	23.06482654	0	0	0	3.844137757	5.354896424	0.033794513	0.213097018	UP	0	0	0.29601782	0	0	0	Stem 28 kDa glycoprotein
TraesCS5A01G707600LC.1	TraesCS5A01G707600LC.1	0	0	23.06482654	0	0	0	3.844137757	5.354896424	0.033794513	0.213097018	UP	0	0	0.814049005	0	0	0
TraesCSU01G301000LC.1	TraesCSU01G301000LC.1	15.880779	1.956757618	4.855752956	0	0	0	3.782214929	5.354847167	0.006262034	0.076347664	UP	0.31701605	0.03528508	0.076851452	0	0	0
TraesCS5B01G511500.1	TraesCS5B01G511500.1	31.00533043	21.5243338	108.0405033	3.665568217	0	0	27.37262262	5.353818926	4.14E-07	5.06E-05	UP	0.243856448	0.152922795	0.673706169	0.026642397	0	0	probable glycerol-3-phosphate acyltransferase 3
TraesCSU01G265800.1	TraesCSU01G265800.1	4.537365429	3.913515236	14.56725887	0	0	0	3.836356589	5.352572245	0.004872629	0.064928048	UP	0.20402476	0.158961069	0.519329509	0	0	0
TraesCS5B01G089500.1	TraesCS5B01G089500.1	19.66191686	48.91894044	101.9708121	0	4.424531954	0	29.16270022	5.346800912	1.83E-07	2.51E-05	UP	0.470573236	1.057603888	1.934921235	0	0.076157375	0
TraesCS5B01G209200LC.1	TraesCS5B01G209200LC.1	3.024910286	13.69730332	6.069691195	0	0	0	3.798650801	5.346356389	0.005064656	0.066585944	UP	0.132016021	0.540000103	0.210022963	0	0	0
TraesCS6A01G015300.1	TraesCS6A01G015300.1	0	16.63243975	6.069691195	0	0	0	3.783688491	5.339543243	0.015097178	0.132777742	UP	0	0.165551658	0.0530256	0	0	0	Chalcone synthase 8
TraesCS1B01G230200.1	TraesCS1B01G230200.1	0.756227571	3.913515236	18.20907358	0	0	0	3.813136065	5.338921654	0.008898886	0.095610247	UP	0.010273882	0.048027912	0.196135382	0	0	0
TraesCS2B01G572600.1	TraesCS2B01G572600.1	0.756227571	3.913515236	18.20907358	0	0	0	3.813136065	5.338921654	0.008898886	0.095610247	UP	0.006154312	0.028769919	0.117489994	0	0	0	EH domain-containing protein 1-like
TraesCS5D01G170300LC.1	TraesCS5D01G170300LC.1	49.15479215	7.827030471	25.49270302	0	1.106132988	1.025068168	14.10095447	5.336810629	6.11E-05	0.002859437	UP	1.243275879	0.178831203	0.511214985	0	0.020121125	0.022114026
TraesCSU01G143600LC.1	TraesCSU01G143600LC.1	6.806048143	15.65406094	0	0	0	0	3.743351514	5.334167573	0.013407192	0.123185789	UP	0.169260764	0.351668064	0	0	0	0
TraesCS4A01G462200LC.1	TraesCS4A01G462200LC.1	6.806048143	4.891894044	10.92544415	0	0	0	3.77056439	5.333938528	0.004339846	0.060390122	UP	0.268121034	0.174083472	0.34124085	0	0	0
TraesCS7A01G108200.1	TraesCS7A01G108200.1	0	22.5027126	0	0	0	0	3.750452101	5.331457143	0.034710623	0.216591142	UP	0	0.146658977	0	0	0	0	Protein WAX2
TraesCS4A01G300700.1	TraesCS4A01G300700.1	3.024910286	3.913515236	15.78119711	0	0	0	3.786603771	5.331040961	0.005891588	0.073523621	UP	0.050244903	0.058720693	0.207828693	0	0	0	phospholipase A1-II 7-like
TraesCS7B01G663600LC.1	TraesCS7B01G663600LC.1	100.578267	96.85950208	89.83142968	0.916392054	4.424531954	2.050136336	49.11004319	5.33104068	9.21E-15	1.08E-11	UP	3.640100283	3.166620812	2.577647684	0.030649587	0.115164811	0.063285669
TraesCS4A01G462100LC.1	TraesCS4A01G462100LC.1	3.781137857	7.827030471	10.92544415	0	0	0	3.75560208	5.324621473	0.004689997	0.06329257	UP	0.16341789	0.305575648	0.374371029	0	0	0
TraesCS1A01G262700.2	TraesCS1A01G262700.2	0.756227571	0	21.8508883	0	0	0	3.767852645	5.323797862	0.021762127	0.164497384	UP	0.018598942	0	0.426079735	0	0	0	MADS-box; MADS4; MADS-box transcription factor 21-like	Triticum urartu|MIKC_MADS|MIKC_MADS family protein
TraesCS7B01G391700.1	TraesCS7B01G391700.1	0	1.956757618	20.63695006	0	0	0	3.765617947	5.322450821	0.019127675	0.152634765	UP	0	0.01415211	0.130999935	0	0	0	subtilisin-like protease SBT1.7
TraesCS7D01G148400LC.1	TraesCS7D01G148400LC.1	7.562275715	14.67568213	0	0	0	0	3.706326308	5.320540906	0.013654141	0.124546866	UP	0.420801067	0.737678712	0	0	0	0
TraesCS1A01G328800.1	TraesCS1A01G328800.1	3.024910286	4.891894044	14.56725887	0	0	0	3.747343866	5.316873317	0.005733599	0.072169355	UP	0.05473835	0.079965172	0.208998461	0	0	0	Ethylene-responsive transcription factor 1B	Triticum aestivum|ERF|ERF family protein
TraesCS6B01G428200.1	TraesCS6B01G428200.1	11.34341357	5.870272853	4.855752956	0	0	0	3.678239897	5.31121313	0.004948504	0.065588213	UP	0.376836776	0.17616208	0.127894581	0	0	0
TraesCS2D01G467500.1	TraesCS2D01G467500.1	231.4056369	656.4921808	2100.113153	32.0737219	32.07785666	11.27574985	510.5730499	5.307395225	2.27E-08	4.26E-06	UP	5.660005555	14.50497921	40.72599129	0.724980615	0.564275937	0.235234917	Putative invertase inhibitor
TraesCS6B01G427200LC.1	TraesCS6B01G427200LC.1	21.93059957	0	0	0	0	0	3.655099929	5.306237794	0.035538059	0.219560272	UP	0.673281707	0	0	0	0	0
TraesCS7D01G390400.1	TraesCS7D01G390400.1	0.756227571	0.978378809	20.63695006	0	0	0	3.72859274	5.305996903	0.013401226	0.12316217	UP	0.00606196	0.007084549	0.131157197	0	0	0
TraesCS5A01G231300.1	TraesCS5A01G231300.1	13.61209629	5.870272853	2.427876478	0	0	0	3.651707603	5.305518769	0.006334356	0.076940726	UP	0.142577303	0.055542868	0.020162204	0	0	0
TraesCS7B01G467200.1	TraesCS7B01G467200.1	0	43.04866759	0	0	0	1.025068168	7.345622626	5.305354151	0.175135707	0.511491957	UP	0	0.455548959	0	0	0	0.010242286	GDSL esterase/lipase At4g28780-like
TraesCS7B01G467200.2	TraesCS7B01G467200.2	0	43.04866759	0	0	0	1.025068168	7.345622626	5.305354151	0.175135707	0.511491957	UP	0	0.598991711	0	0	0	0.013467365	GDSL esterase/lipase At4g28780-like
TraesCS7D01G531700LC.1	TraesCS7D01G531700LC.1	0	11.74054571	31.56239421	0.916392054	0	0	7.369888662	5.302623608	0.004151305	0.058640128	UP	0	0.467439976	1.102932472	0.037325735	0	0
TraesCS5D01G080900LC.1	TraesCS5D01G080900LC.1	7.562275715	0	14.56725887	0	0	0	3.688255764	5.301334009	0.014896951	0.131803496	UP	0.229007383	0	0.349752526	0	0	0
TraesCS6B01G150700.2	TraesCS6B01G150700.2	6.049820572	14.67568213	1.213938239	0	0	0	3.656573491	5.299955036	0.007863985	0.088004204	UP	0.242624038	0.531660333	0.038598815	0	0	0
TraesCS3D01G339700.1	TraesCS3D01G339700.1	0	8.80540928	13.35332063	0	0	0	3.693121651	5.298337623	0.015668807	0.135959164	UP	0	0.062339046	0.082973861	0	0	0
TraesCS5D01G177200.1	TraesCS5D01G177200.1	0	8.80540928	13.35332063	0	0	0	3.693121651	5.298337623	0.015668807	0.135959164	UP	0	0.094422875	0.125677741	0	0	0
TraesCS2B01G365600.1	TraesCS2B01G365600.1	37.055151	19.56757618	24.27876478	0	2.212265977	0	13.85229299	5.29816419	3.43E-05	0.001830245	UP	2.061925226	0.983571616	1.071117112	0	0.088532949	0
TraesCSU01G271300.1	TraesCSU01G271300.1	9.830958429	5.870272853	6.069691195	0	0	0	3.62848708	5.288402885	0.004998977	0.065931408	UP	0.442053646	0.238441604	0.216387295	0	0	0
TraesCS2D01G411400.1	TraesCS2D01G411400.1	12.09964114	14.67568213	15.78119711	0.916392054	0	0	7.245485406	5.286136744	0.000626447	0.015997258	UP	0.216315408	0.237005209	0.223687108	0.015140157	0	0	Aquaporin TIP2-3
TraesCS5A01G433800LC.1	TraesCS5A01G433800LC.1	7.562275715	0.978378809	13.35332063	0	0	0	3.648995859	5.285486342	0.008253985	0.090817278	UP	0.064000162	0.007479632	0.08959915	0	0	0
TraesCS7D01G029600.1	TraesCS7D01G029600.1	0	9.783788089	12.13938239	0	0	0	3.653861746	5.283754358	0.016123046	0.138345837	UP	0	0.121054968	0.131829798	0	0	0	diacylglycerol O-acyltransferase 1
TraesCS7D01G029600.2	TraesCS7D01G029600.2	0	9.783788089	12.13938239	0	0	0	3.653861746	5.283754358	0.016123046	0.138345837	UP	0	0.155505394	0.169346579	0	0	0	Os02g0714100; Diacylglycerol acyltransferase family protein.
TraesCS3A01G253400.1	TraesCS3A01G253400.1	3.024910286	12.71892452	6.069691195	0	0	0	3.635587666	5.28284601	0.006064743	0.074792296	UP	0.136016506	0.516623475	0.216387295	0	0	0
TraesCS5D01G309500.1	TraesCS5D01G309500.1	0	0	21.8508883	0	0	0	3.641814717	5.27663733	0.038951423	0.23118706	UP	0	0	0.421423126	0	0	0
TraesCS7A01G071600.1	TraesCS7A01G071600.1	0	0	21.8508883	0	0	0	3.641814717	5.27663733	0.038951423	0.23118706	UP	0	0	0.222891422	0	0	0
TraesCS7A01G443700.1	TraesCS7A01G443700.1	2.268682714	8.80540928	31.56239421	0.916392054	0	0	7.258813044	5.276618814	0.00178526	0.033160767	UP	0.021276458	0.074596724	0.234682963	0.007942203	0	0
TraesCS6A01G211900LC.1	TraesCS6A01G211900LC.1	16.63700657	0	4.855752956	0	0	0	3.582126588	5.274518687	0.017408303	0.14454045	UP	0.617174898	0	0.142815615	0	0	0
TraesCS3A01G138600.1	TraesCS3A01G138600.1	27.22419257	10.7621669	3.641814717	0	0	1.025068168	7.108873726	5.270489812	0.001342408	0.027354115	UP	0.241897619	0.086381539	0.0256555	0	0	0.0077686	Subtilisin-like protease
TraesCS6A01G269000LC.1	TraesCS6A01G269000LC.1	24.95550986	11.74054571	4.855752956	0	0	1.025068168	7.096146115	5.266688766	0.001126136	0.024186155	UP	0.8679022	0.368839356	0.133889639	0	0	0.030406786
TraesCS1D01G218200.1	TraesCS1D01G218200.1	176.9572517	319.9298705	757.4974611	10.99670465	17.69812781	4.100272672	214.5299481	5.263554386	2.50E-23	1.19E-19	UP	2.2966169	3.750762896	7.794484873	0.131891517	0.165192674	0.045388555	SAPK3; serine/threonine-protein kinase SAPK3-like	Arachis duranensis|LBD|LBD family protein
TraesCS4D01G041300.1	TraesCS4D01G041300.1	22.68682714	12.71892452	6.069691195	0	1.106132988	0	7.096929307	5.262532119	0.000975145	0.021896343	UP	0.194840365	0.098673423	0.041329278	0	0.006832125	0	Cytochrome P450 89A2
TraesCS4D01G286800.1	TraesCS4D01G286800.1	4.537365429	4.891894044	12.13938239	0	0	0	3.594773644	5.260522914	0.005941423	0.073838563	UP	0.234865712	0.228737585	0.498194006	0	0	0	hypothetical protein
TraesCS6D01G273300.1	TraesCS6D01G273300.1	1.512455143	1.956757618	18.20907358	0	0	0	3.613047724	5.26048884	0.010568487	0.106524935	UP	0.015164002	0.017722011	0.144745556	0	0	0	Anthranilate N-benzoyltransferase protein 2
TraesCS7D01G391700.1	TraesCS7D01G391700.1	44.61742672	66.529759	162.667724	1.832784109	3.318398965	2.050136336	46.83603819	5.259654858	1.11E-11	5.26E-09	UP	0.614916729	0.828270834	1.777457499	0.023343029	0.032891498	0.024099496	Dihydroflavonol-4-reductase
TraesCS3A01G497200.1	TraesCS3A01G497200.1	0	0.978378809	20.63695006	0	0	0	3.602554812	5.258484336	0.024804198	0.177988282	UP	0	0.021736389	0.402408639	0	0	0
TraesCS7B01G207400.1	TraesCS7B01G207400.1	4.537365429	0	16.99513535	0	0	0	3.588750129	5.257326838	0.017768585	0.146297854	UP	0.091811142	0	0.272647992	0	0	0
TraesCS3D01G247600LC.1	TraesCS3D01G247600LC.1	6.049820572	6.848651662	8.497567673	0	0	0	3.566006651	5.255296534	0.005333946	0.068852355	UP	0.221961002	0.226978065	0.247180872	0	0	0
TraesCS2B01G496800.1	TraesCS2B01G496800.1	11.34341357	9.783788089	0	0	0	0	3.521200277	5.250352654	0.015922998	0.137395618	UP	0.055429339	0.04318646	0	0	0	0
TraesCS2B01G331000LC.1	TraesCS2B01G331000LC.1	111.165453	27.39460665	248.857339	10.0803126	0	0	66.24961854	5.249718003	0.008068315	0.089470716	UP	3.112339964	0.692830321	5.5240002	0.260810636	0	0
TraesCS7D01G482100.1	TraesCS7D01G482100.1	6.049820572	15.65406094	89.83142968	2.749176163	0	0	19.04741456	5.247364218	5.09E-05	0.002480066	UP	0.254068569	0.59385456	2.991044011	0.10669526	0	0
TraesCS4A01G062900LC.1	TraesCS4A01G062900LC.1	4.537365429	16.63243975	0	0	0	0	3.528300863	5.247199045	0.017602985	0.145563334	UP	0.180343314	0.597168481	0	0	0	0
TraesCS2B01G449600.1	TraesCS2B01G449600.1	4.537365429	5.870272853	10.92544415	0	0	0	3.555513739	5.245988191	0.005936976	0.073817066	UP	0.037872096	0.044260723	0.072300405	0	0	0	Anthranilate N-benzoyltransferase protein 1
TraesCS2A01G413300.1	TraesCS2A01G413300.1	12.85586872	26.41622784	38.84602365	0	1.106132988	1.025068168	13.37488689	5.245970947	4.85E-05	0.002399002	UP	0.246676487	0.457869545	0.590961165	0	0.015264301	0.016776158	cyclin-P2-1	Gossypium hirsutum|WRKY|WRKY family protein
TraesCS2A01G180400LC.1	TraesCS2A01G180400LC.1	3.781137857	7.827030471	9.711505912	0	0	0	3.55327904	5.245716139	0.005979938	0.074157323	UP	0.111470481	0.208439018	0.226991706	0	0	0
TraesCS2B01G661700LC.1	TraesCS2B01G661700LC.1	3.024910286	9.783788089	8.497567673	0	0	0	3.551044341	5.245587207	0.006366312	0.077231683	UP	0.052600133	0.153683065	0.117153434	0	0	0
TraesCS3B01G284200LC.1	TraesCS3B01G284200LC.1	7.562275715	3.913515236	9.711505912	0	0	0	3.531216144	5.241568526	0.006071127	0.074844568	UP	0.249363595	0.116571451	0.253894427	0	0	0
TraesCS3A01G555600LC.1	TraesCS3A01G555600LC.1	4.537365429	11.74054571	4.855752956	0	0	0	3.522277349	5.240407171	0.006418207	0.077614231	UP	0.062923524	0.147076129	0.053389015	0	0	0
TraesCS4A01G269400.1	TraesCS4A01G269400.1	0	12.71892452	8.497567673	0	0	0	3.536082031	5.239262068	0.018145746	0.148005398	UP	0	0.409165792	0.239930233	0	0	0	Chemocyanin
TraesCS7D01G014300.1	TraesCS7D01G014300.1	2.268682714	6.848651662	12.13938239	0	0	0	3.542786128	5.237050408	0.007276637	0.083809905	UP	0.087819353	0.239478306	0.372562474	0	0	0
TraesCS6A01G388300LC.1	TraesCS6A01G388300LC.1	9.074730858	5.870272853	6.069691195	0	0	0	3.502449151	5.236600904	0.005868573	0.073376454	UP	0.187022696	0.109285735	0.09917751	0	0	0
TraesCS7A01G203000.1	TraesCS7A01G203000.1	6.049820572	13.69730332	1.213938239	0	0	0	3.493510356	5.234457254	0.009322236	0.098370562	UP	0.101372402	0.207327517	0.016127234	0	0	0
TraesCS2A01G496800.1	TraesCS2A01G496800.1	6.806048143	0.978378809	13.35332063	0	0	0	3.52295793	5.233670639	0.009580783	0.10006935	UP	0.047563072	0.006176274	0.073986111	0	0	0	pentatricopeptide repeat-containing protein At3g62890-like	Zostera marina|Nin-like|Nin-like family protein
TraesCS7D01G221300LC.1	TraesCS7D01G221300LC.1	6.806048143	0.978378809	13.35332063	0	0	0	3.52295793	5.233670639	0.009580783	0.10006935	UP	0.130593434	0.016958131	0.203142901	0	0	0
TraesCS7D01G127100.2	TraesCS7D01G127100.2	3.024910286	18.58919737	19.42301182	0.916392054	0	0	6.992251922	5.226435717	0.001457037	0.028907381	UP	0.015164002	0.084179553	0.07719763	0.004245382	0	0	histone-lysine N-methyltransferase EZ1
TraesCS3D01G303800.1	TraesCS3D01G303800.1	3.781137857	14.67568213	2.427876478	0	0	0	3.480782745	5.225357817	0.008636553	0.093667116	UP	0.151640024	0.531660333	0.07719763	0	0	0	Putative calcium-binding protein CML19
TraesCS5B01G236400LC.1	TraesCS5B01G236400LC.1	52.17970243	17.61081856	6.069691195	0	1.106132988	1.025068168	12.99856889	5.219844151	0.000146947	0.005492252	UP	1.671094883	0.509475945	0.15411757	0	0.025477108	0.028000494
TraesCS7B01G098100.1	TraesCS7B01G098100.1	19.66191686	9.783788089	10.92544415	0	1.106132988	0	6.912880348	5.219101629	0.0009278	0.021196068	UP	0.227341875	0.102189259	0.100156405	0	0.009198228	0
TraesCS5B01G759800LC.1	TraesCS5B01G759800LC.1	20.41814443	18.58919737	1.213938239	0	0	1.025068168	6.874391368	5.217735684	0.002187558	0.037983636	UP	1.683204266	1.384285978	0.079342008	0	0	0.072075345
TraesCS2B01G444200.1	TraesCS2B01G444200.1	6.049820572	3.913515236	10.92544415	0	0	0	3.481463326	5.217492634	0.006701914	0.079854296	UP	0.074190822	0.043353019	0.10622649	0	0	0	cinnamyl alcohol dehydrogenase 7-like
TraesCS2B01G444200.2	TraesCS2B01G444200.2	6.049820572	3.913515236	10.92544415	0	0	0	3.481463326	5.217492634	0.006701914	0.079854296	UP	0.072787212	0.042532827	0.1042168	0	0	0	cinnamyl alcohol dehydrogenase 7-like
TraesCS5D01G247100.2	TraesCS5D01G247100.2	0	8.80540928	12.13938239	0	0	0	3.490798612	5.217294993	0.018931393	0.15168168	UP	0	0.402370206	0.486871415	0	0	0	hypothetical protein
TraesCS2B01G563200.1	TraesCS2B01G563200.1	3.024910286	0.978378809	16.99513535	0	0	0	3.499737407	5.216671372	0.011784397	0.113895837	UP	0.026403204	0.007714287	0.117612859	0	0	0	cytochrome P450 94C1-like
TraesCSU01G264900.1	TraesCSU01G264900.1	10.587186	8.80540928	1.213938239	0	0	0	3.434422253	5.215271218	0.009389331	0.098899004	UP	0.220232334	0.165460646	0.020020881	0	0	0
TraesCS7D01G221100.1	TraesCS7D01G221100.1	7.562275715	5.870272853	7.283629434	0	0	0	3.452696334	5.212334667	0.006180712	0.075713721	UP	0.099304087	0.069633389	0.0758313	0	0	0	Inactive hydroxysteroid dehydrogenase-like protein 1
TraesCS3B01G486800.1	TraesCS3B01G486800.1	5.293593	0.978378809	14.56725887	0	0	0	3.473205113	5.210078817	0.010606717	0.106725177	UP	0.103809955	0.017331658	0.226491724	0	0	0
TraesCS3B01G568300.1	TraesCS3B01G568300.1	5.293593	0.978378809	14.56725887	0	0	0	3.473205113	5.210078817	0.010606717	0.106725177	UP	0.085690399	0.014306496	0.186958623	0	0	0	heat stress transcription factor C-2a-like
TraesCSU01G349900LC.1	TraesCSU01G349900LC.1	31.761558	8.80540928	33.99027069	0.916392054	1.106132988	0	12.76329384	5.205603693	8.45E-05	0.003629446	UP	0.185064343	0.046346307	0.157022404	0.004934423	0.004635233	0	Disease resistance protein RPM1
TraesCSU01G110400.1	TraesCSU01G110400.1	3.781137857	19.56757618	16.99513535	0.916392054	0	0	6.876706906	5.203279372	0.001406897	0.028248051	UP	0.045615292	0.213240459	0.162554358	0.010216529	0	0	hypothetical protein
TraesCS5A01G345000.1	TraesCS5A01G345000.1	3.781137857	10.7621669	6.069691195	0	0	0	3.435499325	5.201785801	0.007134401	0.082901845	UP	0.109298978	0.281020462	0.139106118	0	0	0	hypothetical protein
TraesCSU01G461400LC.1	TraesCSU01G461400LC.1	0	20.54595499	0	0	0	0	3.424325831	5.200215032	0.043943668	0.24773222	UP	0	0.238098028	0	0	0	0	GDSL esterase/lipase At4g28780-like
TraesCS3B01G336300.1	TraesCS3B01G336300.1	0.756227571	7.827030471	12.13938239	0	0	0	3.453773405	5.199667155	0.010985257	0.109035943	UP	0.029791226	0.278533555	0.3791565	0	0	0
TraesCS1B01G244500LC.1	TraesCS1B01G244500LC.1	9.830958429	0.978378809	9.711505912	0	0	0	3.420140525	5.198347023	0.010271326	0.104532981	UP	0.306037139	0.027512493	0.239690543	0	0	0
TraesCS6D01G386200LC.1	TraesCS6D01G386200LC.1	6.806048143	8.80540928	4.855752956	0	0	0	3.41120173	5.197215758	0.006742682	0.080116318	UP	0.244336103	0.28555305	0.13820866	0	0	0
TraesCS3D01G657600LC.1	TraesCS3D01G657600LC.1	0	4.891894044	15.78119711	0	0	0	3.445515192	5.195383615	0.02126212	0.162145906	UP	0	0.159930344	0.452829999	0	0	0
TraesCS2A01G400500.1	TraesCS2A01G400500.1	0	0	20.63695006	0	0	0	3.439491677	5.193906532	0.045040628	0.251396537	UP	0	0	0.150799097	0	0	0	Cytochrome P450 87A3
TraesCS6A01G111900.1	TraesCS6A01G111900.1	0	0	20.63695006	0	0	0	3.439491677	5.193906532	0.045040628	0.251396537	UP	0	0	0.721148155	0	0	0	Auxin response factor 5
TraesCS7A01G612100LC.1	TraesCS7A01G612100LC.1	11.34341357	6.848651662	21.8508883	0	1.106132988	0	6.858181087	5.193465389	0.001151595	0.024556481	UP	0.040788472	0.022245562	0.062294372	0	0.002860515	0	Os02g0671800; Integrase; catalytic core domain containing protein.
TraesCSU01G307400LC.1	TraesCSU01G307400LC.1	6.049820572	5.870272853	8.497567673	0	0	0	3.402943516	5.187608021	0.006728029	0.080001358	UP	0.414327204	0.363164904	0.461404294	0	0	0
TraesCS1A01G000800LC.1	TraesCS1A01G000800LC.1	3.781137857	11.74054571	4.855752956	0	0	0	3.39623942	5.186835965	0.007837694	0.087891556	UP	0.210400533	0.590142969	0.214223422	0	0	0
TraesCS1A01G001100.1	TraesCS1A01G001100.1	3.781137857	11.74054571	4.855752956	0	0	0	3.39623942	5.186835965	0.007837694	0.087891556	UP	0.170020633	0.476883208	0.173109836	0	0	0
TraesCS7D01G255400.1	TraesCS7D01G255400.1	2286.832176	1604.541247	1766.280138	24.74258547	60.83731436	70.72970359	968.9938606	5.186443561	8.75E-63	2.29E-58	UP	127.2502425	80.65287249	77.9237699	1.272340979	2.434656088	3.356909189
TraesCS6D01G333200.1	TraesCS6D01G333200.1	1.512455143	6.848651662	12.13938239	0	0	0	3.416748199	5.183871567	0.009516644	0.099784086	UP	0.032789694	0.134123402	0.208659178	0	0	0	Dehydrin DHN3
TraesCS5A01G445500.1	TraesCS5A01G445500.1	1.512455143	1.956757618	16.99513535	0	0	0	3.410724684	5.177245734	0.012819255	0.119964788	UP	0.046433221	0.05426602	0.413672816	0	0	0
TraesCS1D01G383700.1	TraesCS1D01G383700.1	15.12455143	4.891894044	19.42301182	0	0	1.025068168	6.744087578	5.176007882	0.001350226	0.027459924	UP	0.103901498	0.030357149	0.105789344	0	0	0.006006279
TraesCS1D01G383700.2	TraesCS1D01G383700.2	15.12455143	4.891894044	19.42301182	0	0	1.025068168	6.744087578	5.176007882	0.001350226	0.027459924	UP	0.097860713	0.028592198	0.099638801	0	0	0.005657076
TraesCS6B01G424300.1	TraesCS6B01G424300.1	0	0.978378809	19.42301182	0	0	0	3.400231772	5.174777884	0.029159971	0.195192524	UP	0	0.027321434	0.47605205	0	0	0	hypothetical protein
TraesCS7D01G067100.1	TraesCS7D01G067100.1	0	0.978378809	19.42301182	0	0	0	3.400231772	5.174777884	0.029159971	0.195192524	UP	0	0.011338001	0.197554741	0	0	0
TraesCS7D01G435000LC.1	TraesCS7D01G435000LC.1	5.293593	8.80540928	6.069691195	0	0	0	3.361448913	5.172269195	0.007202053	0.083351727	UP	0.204911824	0.30790068	0.186281237	0	0	0
TraesCS1B01G359100LC.1	TraesCS1B01G359100LC.1	10.587186	0.978378809	8.497567673	0	0	0	3.343855414	5.168146629	0.011216872	0.110414897	UP	0.673281707	0.056204092	0.428446845	0	0	0
TraesCS7D01G255100.1	TraesCS7D01G255100.1	9.074730858	4.891894044	6.069691195	0	0	0	3.339386016	5.167982194	0.007484791	0.085408095	UP	0.187892569	0.091495034	0.099638801	0	0	0
TraesCS7B01G314900.1	TraesCS7B01G314900.1	6.806048143	0	13.35332063	0	0	0	3.359894795	5.166518764	0.020605692	0.159478024	UP	0.050078805	0	0.077899426	0	0	0	P0018H04.1; leucine-rich repeat extensin-like protein 2
TraesCS5A01G049500.1	TraesCS5A01G049500.1	16.63700657	1.956757618	1.213938239	0	0	0	3.301283738	5.163861147	0.014588892	0.12998209	UP	0.196970712	0.020927056	0.011394863	0	0	0
TraesCS7A01G418000.1	TraesCS7A01G418000.1	0	6.848651662	13.35332063	0	0	0	3.366995382	5.163663873	0.021812682	0.164689213	UP	0	0.222096816	0.380073814	0	0	0	SORBIDRAFT_10g029060; Sb10g029060; hypothetical protein
TraesCS5D01G290100.1	TraesCS5D01G290100.1	4.537365429	5.870272853	9.711505912	0	0	0	3.353190699	5.162560006	0.007599009	0.08626321	UP	0.057545445	0.06725276	0.097651703	0	0	0
TraesCS1B01G243200.1	TraesCS1B01G243200.1	0.756227571	0	19.42301182	0	0	0	3.363206566	5.15932517	0.030002493	0.198602306	UP	0.018098971	0	0.368556426	0	0	0	ethylene-responsive transcription factor RAP2-3-like	Hordeum vulgare|ERF|ERF family protein
TraesCS4A01G250900.1	TraesCS4A01G250900.1	0.756227571	0	19.42301182	0	0	0	3.363206566	5.15932517	0.030002493	0.198602306	UP	0.007382475	0	0.150332226	0	0	0	dehydrin DHN4-like
TraesCS2D01G677700LC.1	TraesCS2D01G677700LC.1	7.562275715	3.913515236	8.497567673	0	0	0	3.328893104	5.157944281	0.007829431	0.087845975	UP	0.251224517	0.117441387	0.223815516	0	0	0	cemA; chloroplast envelope membrane protein
TraesCS7D01G264600.1	TraesCS7D01G264600.1	20.41814443	14.67568213	75.26417082	0	1.106132988	2.050136336	18.91904445	5.157706956	7.80E-06	0.000570062	UP	0.177872858	0.115487861	0.519837659	0	0.006930172	0.015233145	Transcription factor bHLH137
TraesCS7A01G293300.2	TraesCS7A01G293300.2	3.024910286	15.65406094	1.213938239	0	0	0	3.315484911	5.155663586	0.013141826	0.12181748	UP	0.023418494	0.109475797	0.007451249	0	0	0	Os08g0174700; Similar to SERK1 (Fragment).
TraesCS7A01G293300.3	TraesCS7A01G293300.3	3.024910286	15.65406094	1.213938239	0	0	0	3.315484911	5.155663586	0.013141826	0.12181748	UP	0.02161418	0.101041065	0.006877156	0	0	0	somatic embryogenesis receptor kinase 2
TraesCS7B01G199000LC.1	TraesCS7B01G199000LC.1	0.756227571	10.7621669	8.497567673	0	0	0	3.33599369	5.153349118	0.012318568	0.116985024	UP	0.006613769	0.085023872	0.058921963	0	0	0
TraesCS6D01G192400.1	TraesCS6D01G192400.1	3.024910286	4.891894044	12.13938239	0	0	0	3.342697787	5.153117696	0.008960738	0.0959774	UP	0.018513704	0.027045966	0.058906532	0	0	0	NAC domain-containing protein 8
TraesCS6D01G192400.2	TraesCS6D01G192400.2	3.024910286	4.891894044	12.13938239	0	0	0	3.342697787	5.153117696	0.008960738	0.0959774	UP	0.025216543	0.036837888	0.080233492	0	0	0	NAC domain-containing protein 8
TraesCS6D01G192400.3	TraesCS6D01G192400.3	3.024910286	4.891894044	12.13938239	0	0	0	3.342697787	5.153117696	0.008960738	0.0959774	UP	0.025075669	0.03663209	0.07978526	0	0	0	NAC domain-containing protein 8
TraesCS6D01G192400.4	TraesCS6D01G192400.4	3.024910286	4.891894044	12.13938239	0	0	0	3.342697787	5.153117696	0.008960738	0.0959774	UP	0.024982624	0.036496164	0.079489211	0	0	0	NAC domain-containing protein 8
TraesCS7B01G273200.1	TraesCS7B01G273200.1	9.074730858	5.870272853	4.855752956	0	0	0	3.300126111	5.152678515	0.007907454	0.088354385	UP	0.205756718	0.120232863	0.08728968	0	0	0
TraesCS7D01G441500.1	TraesCS7D01G441500.1	0.756227571	17.61081856	20.63695006	0	0	1.025068168	6.671510727	5.152540766	0.003212778	0.049267775	UP	0.00786544	0.165460646	0.170177485	0	0	0.009093618	probable glycosyltransferase 4
TraesCS7B01G059800LC.1	TraesCS7B01G059800LC.1	7.562275715	9.783788089	2.427876478	0	0	0	3.295656714	5.151677489	0.00917713	0.097537896	UP	0.151640024	0.177220111	0.038598815	0	0	0	hypothetical protein
TraesCS4A01G195400LC.1	TraesCS4A01G195400LC.1	7.562275715	4.891894044	7.283629434	0	0	0	3.289633199	5.142544548	0.00789224	0.088238396	UP	0.177179396	0.103533854	0.135299004	0	0	0
TraesCS4B01G162100LC.1	TraesCS4B01G162100LC.1	6.806048143	6.848651662	6.069691195	0	0	0	3.2873985	5.142255492	0.007737076	0.087202559	UP	0.383514896	0.348607661	0.271168889	0	0	0	rps15; ribosomal protein S15
TraesCS1B01G172700.1	TraesCS1B01G172700.1	0	2.935136427	16.99513535	0	0	0	3.321711962	5.141319306	0.025829887	0.182133145	UP	0	0.035984327	0.182873653	0	0	0
TraesCS7D01G603300LC.1	TraesCS7D01G603300LC.1	0	13.69730332	6.069691195	0	0	0	3.294499087	5.138853004	0.023575499	0.172559562	UP	0	0.455206698	0.177044151	0	0	0
TraesCS2B01G240100.2	TraesCS2B01G240100.2	565.6582235	1069.368038	3618.74989	144.7899446	3.318398965	1.025068168	900.4849273	5.137413404	0.003682617	0.054200471	UP	4.996177743	8.53209346	25.34127072	1.181833478	0.021079273	0.007722358	Beta-amylase	Sorghum bicolor|BES1|BES1 family protein
TraesCS1A01G213100LC.1	TraesCS1A01G213100LC.1	4.537365429	7.827030471	7.283629434	0	0	0	3.274670889	5.131658524	0.008189348	0.090324584	UP	0.055187025	0.085995333	0.070237188	0	0	0
TraesCS1B01G080600.1	TraesCS1B01G080600.1	0.756227571	6.848651662	12.13938239	0	0	0	3.290710271	5.129108879	0.013264772	0.122461746	UP	0.015585225	0.127500024	0.198355021	0	0	0		Triticum aestivum|LBD|LBD family protein
TraesCS1D01G326800LC.1	TraesCS1D01G326800LC.1	9.074730858	1.956757618	8.497567673	0	0	0	3.254842691	5.12752804	0.010252831	0.104409613	UP	0.177959922	0.034663317	0.132120172	0	0	0
TraesCS4B01G302200.1	TraesCS4B01G302200.1	3.781137857	15.65406094	0	0	0	0	3.2391998	5.12356529	0.023845256	0.173740873	UP	0.038783508	0.145042819	0	0	0	0	Anthranilate N-benzoyltransferase protein 1
TraesCS4B01G292700LC.1	TraesCS4B01G292700LC.1	3.024910286	6.848651662	9.711505912	0	0	0	3.264177977	5.121619855	0.009227779	0.097848807	UP	0.086875059	0.177677453	0.221133855	0	0	0
TraesCS7D01G423600LC.1	TraesCS7D01G423600LC.1	3.781137857	0	15.78119711	0	0	0	3.260389161	5.118041466	0.024764435	0.177847922	UP	0.008967524	0	0.029673996	0	0	0	hypothetical protein
TraesCSU01G259400LC.1	TraesCSU01G259400LC.1	477.9358252	849.2328061	69.19447962	10.0803126	21.01652678	9.225613512	239.447594	5.117830795	1.89E-07	2.57E-05	UP	1.255450546	2.015122335	0.14410781	0.024470235	0.039703997	0.020669916
TraesCS3D01G247700LC.1	TraesCS3D01G247700LC.1	5.293593	6.848651662	7.283629434	0	0	0	3.237645683	5.116272475	0.008416767	0.092046836	UP	0.322806298	0.377260346	0.352148092	0	0	0
TraesCSU01G071600.1	TraesCSU01G071600.1	1.512455143	16.63243975	1.213938239	0	0	0	3.226472189	5.114688956	0.016892396	0.142275017	UP	0.012491312	0.124086957	0.007948921	0	0	0
TraesCS4D01G064500.1	TraesCS4D01G064500.1	0.756227571	7.827030471	10.92544415	0	0	0	3.251450366	5.113004135	0.013621572	0.124401642	UP	0.013465634	0.125897167	0.154240864	0	0	0	E3 ubiquitin-protein ligase MIEL1
TraesCS4D01G064500.2	TraesCS4D01G064500.2	0.756227571	7.827030471	10.92544415	0	0	0	3.251450366	5.113004135	0.013621572	0.124401642	UP	0.012947725	0.121054968	0.148308523	0	0	0	E3 ubiquitin-protein ligase MIEL1
TraesCS4B01G472000LC.1	TraesCS4B01G472000LC.1	2.268682714	3.913515236	13.35332063	0	0	0	3.255919763	5.112769604	0.011331977	0.110970216	UP	0.027518326	0.042880506	0.12841731	0	0	0
TraesCS7B01G285800LC.1	TraesCS7B01G285800LC.1	11.34341357	7.827030471	0	0	0	0	3.195074007	5.111337733	0.02245077	0.167536009	UP	0.175333778	0.109285735	0	0	0	0
TraesCS7A01G474200.1	TraesCS7A01G474200.1	0	4.891894044	14.56725887	0	0	0	3.243192152	5.108066211	0.025594354	0.181209623	UP	0	0.056690007	0.148166056	0	0	0	Peroxidase 2
TraesCS5D01G293200.1	TraesCS5D01G293200.1	1.512455143	26.41622784	41.27390012	0.916392054	0	1.025068168	11.85734055	5.107124856	0.00051715	0.013923611	UP	0.01502861	0.237111015	0.325160552	0.008414954	0	0.008687653
TraesCS6B01G488800LC.1	TraesCS6B01G488800LC.1	12.09964114	0.978378809	6.069691195	0	0	0	3.191285191	5.105736906	0.013730767	0.124984267	UP	0.512976538	0.037469395	0.204022307	0	0	0
TraesCS5B01G398600LC.1	TraesCS5B01G398600LC.1	9.074730858	8.80540928	1.213938239	0	0	0	3.182346396	5.104469103	0.012572796	0.118506446	UP	0.621490806	0.544747356	0.065914899	0	0	0
TraesCS5D01G023800.1	TraesCS5D01G023800.1	105.87186	77.2919259	93.4732444	2.749176163	1.106132988	4.100272672	47.43210202	5.104102698	2.27E-14	2.28E-11	UP	5.236635495	3.453429229	3.665600783	0.125663307	0.039347977	0.172980828
TraesCS7D01G439400.1	TraesCS7D01G439400.1	6.049820572	5.870272853	7.283629434	0	0	0	3.200620476	5.100752537	0.008807238	0.09493557	UP	0.049475692	0.043366293	0.047226229	0	0	0	cyanidin 3-O-rutinoside 5-O-glucosyltransferase-like
TraesCS4A01G261700LC.1	TraesCS4A01G261700LC.1	14.36832386	0.978378809	3.641814717	0	0	0	3.164752897	5.099038703	0.015452624	0.13470346	UP	0.365495784	0.022481637	0.073448031	0	0	0
TraesCS1A01G094700.1	TraesCS1A01G094700.1	20.41814443	31.30812188	182.0907358	5.498352326	0	1.025068168	40.05673711	5.098776396	1.40E-07	1.99E-05	UP	0.190551426	0.26393536	1.347317122	0.047420116	0	0.008159473	uncharacterized LOC100843264	Zoysia japonica|ERF|ERF family protein
TraesCS1A01G094700.2	TraesCS1A01G094700.2	20.41814443	31.30812188	182.0907358	5.498352326	0	1.025068168	40.05673711	5.098776396	1.40E-07	1.99E-05	UP	0.174458792	0.241645234	1.233532183	0.043415346	0	0.007470381	uncharacterized LOC100843264	Zoysia japonica|ERF|ERF family protein
TraesCS3D01G275700.2	TraesCS3D01G275700.2	6.049820572	15.65406094	15.78119711	0.916392054	0	0	6.400245112	5.098188567	0.001566021	0.030440223	UP	0.056578295	0.132244923	0.117012794	0.007919956	0	0
TraesCS2B01G553100.1	TraesCS2B01G553100.1	63.523116	334.6055526	1247.92851	22.90980136	23.22879276	2.050136336	282.3743181	5.09356584	0.000109153	0.004393613	UP	0.364405047	1.73392522	5.675816449	0.121452938	0.095834635	0.010031105	Beta-D-xylosidase 4
TraesCS7B01G048400.1	TraesCS7B01G048400.1	0	5.870272853	13.35332063	0	0	0	3.203932247	5.091314915	0.025927245	0.182494847	UP	0	0.059912992	0.119617139	0	0	0
TraesCS7A01G025100.1	TraesCS7A01G025100.1	11.34341357	3.913515236	3.641814717	0	0	0	3.149790587	5.090193981	0.011022033	0.109192233	UP	0.194715146	0.060683082	0.04956326	0	0	0	RING-H2 zinc finger protein RHA1a
TraesCS1D01G338300LC.1	TraesCS1D01G338300LC.1	12.09964114	1.956757618	4.855752956	0	0	0	3.152025286	5.090079511	0.012368271	0.117212306	UP	0.398981752	0.058285725	0.126947213	0	0	0
TraesCS5B01G393100.1	TraesCS5B01G393100.1	0.756227571	3.913515236	14.56725887	0	0	0	3.206166946	5.088649783	0.015975826	0.137692454	UP	0.00695539	0.032514764	0.10622649	0	0	0	protein NRT1/ PTR FAMILY 4.5-like
TraesCS4A01G716300LC.1	TraesCS4A01G716300LC.1	15.880779	2.935136427	0	0	0	0	3.135985905	5.088153261	0.027248881	0.187962658	UP	0.116850544	0.019508858	0	0	0	0
TraesCS6B01G018800.1	TraesCS6B01G018800.1	0	0.978378809	18.20907358	0	0	0	3.197908732	5.085950872	0.034470508	0.215664861	UP	0	0.007522536	0.122881504	0	0	0	Flavonoid 3'-monooxygenase
TraesCS5B01G459200LC.1	TraesCS5B01G459200LC.1	6.806048143	4.891894044	7.283629434	0	0	0	3.16359527	5.08507251	0.009386564	0.098879808	UP	0.111662199	0.072499136	0.094742546	0	0	0
TraesCS2A01G494500.1	TraesCS2A01G494500.1	2.268682714	5.870272853	10.92544415	0	0	0	3.177399953	5.080023851	0.011362759	0.111177984	UP	0.075934027	0.177486607	0.289926436	0	0	0	hypothetical protein	Zea mays|bHLH|bHLH family protein
TraesCS7A01G244900.1	TraesCS7A01G244900.1	9.074730858	4.891894044	4.855752956	0	0	0	3.137062976	5.079851738	0.010050727	0.103142224	UP	0.093728312	0.045641374	0.039763048	0	0	0	serine/threonine-protein kinase UCN-like
TraesCS5D01G133300.1	TraesCS5D01G133300.1	18.90568929	30.32974308	53.41328251	0.916392054	1.106132988	1.025068168	17.61605135	5.07135417	3.08E-06	0.00026612	UP	0.402680447	0.583554451	0.901993357	0.018037795	0.016944105	0.018622338
TraesCS4B01G143600LC.1	TraesCS4B01G143600LC.1	7.562275715	3.913515236	7.283629434	0	0	0	3.126570064	5.069203721	0.010210326	0.104138956	UP	0.285288859	0.133365643	0.217854328	0	0	0
TraesCS6D01G022900.1	TraesCS6D01G022900.1	3.781137857	2.935136427	12.13938239	0	0	0	3.142609446	5.064447618	0.012073622	0.115613311	UP	0.016893987	0.011846296	0.04300236	0	0	0	U-box domain-containing protein 52
TraesCS2A01G392200.1	TraesCS2A01G392200.1	3.024910286	0	15.78119711	0	0	0	3.134351232	5.060009348	0.028884584	0.194220065	UP	0.041775494	0	0.172796556	0	0	0	transcription repressor OFP1-like	Pyrus bretschneideri|E2F/DP|E2F/DP family protein
TraesCS3D01G241300.1	TraesCS3D01G241300.1	17.39323414	44.0270464	144.4586504	0	1.106132988	5.12534084	35.35173413	5.059376816	1.45E-07	2.05E-05	UP	0.181754451	0.41559364	1.196835083	0	0.008312953	0.045681557	mannan endo-1;4-beta-mannosidase 1
TraesCS3D01G241300.2	TraesCS3D01G241300.2	17.39323414	44.0270464	144.4586504	0	1.106132988	5.12534084	35.35173413	5.059376816	1.45E-07	2.05E-05	UP	0.188387825	0.430761292	1.240515195	0	0.008616345	0.047348767	mannan endo-1;4-beta-mannosidase 1
TraesCS7D01G007700.1	TraesCS7D01G007700.1	0	7.827030471	10.92544415	0	0	0	3.125412437	5.057423412	0.027223719	0.18785102	UP	0	0.027878026	0.03415431	0	0	0	Disease resistance protein RPP13
TraesCS6B01G330900.1	TraesCS6B01G330900.1	0.756227571	5.870272853	12.13938239	0	0	0	3.127647136	5.05493867	0.016127714	0.138354052	UP	0.004059174	0.028463487	0.051661597	0	0	0	hypothetical protein
TraesCS1A01G565100LC.1	TraesCS1A01G565100LC.1	0	4.891894044	31.56239421	0.916392054	0	0	6.228446719	5.051890763	0.009298546	0.098249406	UP	0	0.281020462	1.591373995	0.053855703	0	0
TraesCS1D01G199400.1	TraesCS1D01G199400.1	0.756227571	0.978378809	16.99513535	0	0	0	3.121623621	5.048701232	0.022953105	0.169794873	UP	0.047414205	0.055412485	0.844824764	0	0	0
TraesCS7D01G515000.1	TraesCS7D01G515000.1	0.756227571	8.80540928	26.70664126	0	0	1.025068168	6.215557713	5.043419772	0.004850637	0.064725691	UP	0.008890163	0.093508569	0.248921582	0	0	0.01027835	transcription factor MYB44-like
TraesCSU01G064100.1	TraesCSU01G064100.1	63.523116	71.42165305	97.11505912	3.665568217	3.318398965	0	39.84063256	5.039048756	6.13E-12	3.22E-09	UP	0.271641034	0.275891366	0.329257902	0.014485684	0.010205527	0	Disease resistance protein RPM1
TraesCS7B01G335200LC.1	TraesCS7B01G335200LC.1	80.91635015	49.89731925	35.20420893	0.916392054	2.212265977	2.050136336	28.53277878	5.035610793	4.45E-09	1.07E-06	UP	0.377970318	0.210544186	0.130377319	0.003955823	0.007431937	0.008168035	uncharacterized LOC109159828
TraesCS7D01G127100.1	TraesCS7D01G127100.1	3.024910286	14.67568213	18.20907358	0.916392054	0	0	6.137676343	5.032690732	0.002640003	0.043275441	UP	0.018547705	0.08128691	0.088522075	0.005192699	0	0	histone-lysine N-methyltransferase EZ1
TraesCS2B01G240100.1	TraesCS2B01G240100.1	592.1261885	1278.741103	4174.733604	180.5292347	3.318398965	2.050136336	1038.583111	5.022250354	0.003985823	0.057081022	UP	5.199009628	10.14223354	29.06171004	1.464832627	0.020954544	0.015353328	Beta-amylase	Sorghum bicolor|BES1|BES1 family protein
TraesCS5B01G382000LC.1	TraesCS5B01G382000LC.1	18.14946172	17.61081856	30.34845597	0	0	2.050136336	11.3598121	5.020511745	0.000152275	0.005635824	UP	0.602938842	0.528486241	0.799341128	0	0	0.058090576	uncharacterized LOC104584890
TraesCS7A01G516300.1	TraesCS7A01G516300.1	8.318503286	8.80540928	49.7714678	0	1.106132988	1.025068168	11.50443025	5.011466602	0.00036482	0.010799564	UP	0.903182777	0.863623858	4.284468448	0	0.086373608	0.094928503
TraesCS7D01G187000.1	TraesCS7D01G187000.1	21.93059957	34.24325831	76.47810905	0.916392054	3.318398965	0	22.81445966	5.00768498	6.10E-07	6.98E-05	UP	1.096919634	1.547191306	3.03282598	0.042358418	0.119370268	0	Transcription factor bHLH135
TraesCS6B01G219400.1	TraesCS6B01G219400.1	11.34341357	41.09190997	46.12965308	0	2.212265977	1.025068168	16.9670518	4.98634972	1.14E-05	0.000772806	UP	0.074588077	0.244076856	0.240487151	0	0.010461796	0.005748994	protein PHYLLO; chloroplastic
TraesCS4B01G375400LC.1	TraesCS4B01G375400LC.1	21.174372	11.74054571	1.213938239	0	1.106132988	0	5.872498156	4.98374607	0.004449303	0.061253296	UP	0.378551964	0.189604167	0.017206701	0	0.01422216	0	Cytochrome P450 71A19
TraesCS7D01G498300.1	TraesCS7D01G498300.1	12.09964114	7.827030471	14.56725887	0	0	1.025068168	5.919833108	4.983534203	0.002095551	0.036906744	UP	0.039663134	0.023176945	0.03785981	0	0	0.00286603	Putative aldehyde oxidase-like protein
TraesCS7D01G264600.2	TraesCS7D01G264600.2	20.41814443	11.74054571	65.5526649	0	1.106132988	2.050136336	16.81127073	4.981414986	2.17E-05	0.001283618	UP	0.28582714	0.14846364	0.727551246	0	0.01113622	0.024478419	Transcription factor bHLH137
TraesCS7B01G084100.1	TraesCS7B01G084100.1	0.756227571	41.09190997	54.62722075	0	0	3.075204504	16.59176047	4.974416564	0.00034388	0.010325766	UP	0.01039015	0.510000097	0.595065062	0	0	0.036037672
TraesCSU01G344700LC.1	TraesCSU01G344700LC.1	52.17970243	56.74597091	48.55752956	1.832784109	0	3.075204504	27.06519859	4.973374808	4.47E-09	1.07E-06	UP	0.163387237	0.160507818	0.120547764	0.005303492	0	0.00821304
TraesCS6B01G008100.1	TraesCS6B01G008100.1	0.756227571	28.37298546	4.855752956	0	0	1.025068168	5.835005692	4.962094427	0.007011763	0.082056622	UP	0.010653192	0.361057935	0.054233778	0	0	0.012316673	Chlorophyllase-1
TraesCS7A01G094800.2	TraesCS7A01G094800.2	12.09964114	4.891894044	16.99513535	0.916392054	0	0	5.817177098	4.960189937	0.002715564	0.044072095	UP	0.190326984	0.069510362	0.211952503	0.013321199	0	0
TraesCS1B01G282100.1	TraesCS1B01G282100.1	9.830958429	36.20001593	111.682318	0.916392054	0	4.100272672	27.12165951	4.959628978	2.26E-06	0.000206257	UP	0.084977303	0.282657474	0.765380771	0.007320193	0	0.030229659	probable serine/threonine-protein kinase At1g01540	Fragaria vesca|bHLH|bHLH family protein
TraesCS7A01G226300.1	TraesCS7A01G226300.1	281.3166566	506.800223	1343.829631	16.49505698	16.59199483	35.87738588	366.8184913	4.949997206	7.76E-11	3.11E-08	UP	5.009215897	8.151841551	18.97162629	0.271432742	0.212479077	0.544889607
TraesCS3D01G206400LC.1	TraesCS3D01G206400LC.1	13.61209629	18.58919737	1.213938239	0	0	1.025068168	5.74005001	4.94866378	0.004738604	0.063722771	UP	0.152249632	0.187817695	0.010764996	0	0	0.009779067
TraesCS1B01G476400.1	TraesCS1B01G476400.1	0.756227571	24.45947022	8.497567673	0	0	1.025068168	5.789722272	4.948018847	0.006223717	0.076044631	UP	0.006000728	0.175324709	0.053460391	0	0	0.006937734	Os10g0320100; Similar to Flavonoid 3'-monooxygenase (EC 1.14.13.21) (Flavonoid 3'-hydroxylase) (Cytochrome P450 75B2).	Coffea canephora|G2-like|G2-like family protein
TraesCS1D01G190600.1	TraesCS1D01G190600.1	5.293593	12.71892452	15.78119711	0	1.106132988	0	5.816641268	4.947006395	0.002674956	0.043602456	UP	0.102903318	0.223343773	0.2432231	0	0.015464271	0	probable glutathione S-transferase GSTU6
TraesCS1B01G551700LC.1	TraesCS1B01G551700LC.1	15.12455143	9.783788089	8.497567673	0	0	1.025068168	5.738495893	4.945588849	0.00243178	0.040854445	UP	0.130818984	0.07644339	0.058273211	0	0	0.00756231
TraesCS2B01G582100.1	TraesCS2B01G582100.1	237.4554574	194.697383	437.017766	8.247528489	6.63679793	13.32588618	149.5634698	4.940447532	1.96E-27	1.21E-23	UP	6.40637745	4.744987916	9.347931159	0.205630865	0.128775198	0.306647831	Os11g0592000; Similar to Barwin.
TraesCS5D01G594500LC.1	TraesCS5D01G594500LC.1	21.174372	5.870272853	6.069691195	0	1.106132988	0	5.703411506	4.939175625	0.003379365	0.051068161	UP	0.517909005	0.129701752	0.117705177	0	0.019457791	0
TraesCS4A01G463900.1	TraesCS4A01G463900.1	7.562275715	7.827030471	18.20907358	0.916392054	0	0	5.752461971	4.93836552	0.002727304	0.044221474	UP	0.102322448	0.09566654	0.195340507	0.01145866	0	0	RING-H2 zinc finger protein RHA1a
TraesCS2B01G341300.1	TraesCS2B01G341300.1	9.074730858	4.891894044	19.42301182	0.916392054	0	0	5.717671463	4.929986004	0.003168496	0.048853677	UP	0.113156589	0.055102051	0.192020995	0.010559942	0	0	Aldose 1-epimerase	Raphanus sativus|B3|B3 family protein
TraesCS2B01G341300.2	TraesCS2B01G341300.2	9.074730858	4.891894044	19.42301182	0.916392054	0	0	5.717671463	4.929986004	0.003168496	0.048853677	UP	0.111902777	0.054491502	0.189893338	0.010442934	0	0	Aldose 1-epimerase	Raphanus sativus|B3|B3 family protein
TraesCS1B01G145600.1	TraesCS1B01G145600.1	15.12455143	22.5027126	91.04536792	0	4.424531954	0	22.18286065	4.92913985	9.83E-06	0.000687122	UP	0.191273212	0.257069854	0.912883902	0	0.040242249	0	gibberellin 2-beta-dioxygenase	Zoysia pacifica|Dof|Dof family protein
TraesCS2B01G622500LC.1	TraesCS2B01G622500LC.1	9.830958429	8.80540928	14.56725887	0.916392054	0	0	5.686669772	4.926303378	0.002526569	0.041922236	UP	0.033690001	0.027258336	0.039579385	0.002902155	0	0	SORBIDRAFT_07g004420; Sb07g004420; hypothetical protein
TraesCS2B01G622500LC.2	TraesCS2B01G622500LC.2	9.830958429	8.80540928	14.56725887	0.916392054	0	0	5.686669772	4.926303378	0.002526569	0.041922236	UP	0.031781635	0.025714291	0.037337416	0.002737763	0	0	SORBIDRAFT_07g004420; Sb07g004420; hypothetical protein
TraesCS3D01G337400LC.1	TraesCS3D01G337400LC.1	0.756227571	10.7621669	21.8508883	0	1.106132988	0	5.745902626	4.924073691	0.006153328	0.075510892	UP	0.026931268	0.346217209	0.616963457	0	0.028330544	0
TraesCS7A01G787200LC.1	TraesCS7A01G787200LC.1	21.93059957	0	10.92544415	0	0	1.025068168	5.646851982	4.921517396	0.00977685	0.101398319	UP	0.505833406	0	0.199793865	0	0	0.020166159
TraesCS1B01G136200LC.1	TraesCS1B01G136200LC.1	100.578267	102.7297749	128.6774533	5.498352326	1.106132988	4.100272672	57.11504221	4.914717496	1.68E-16	2.47E-13	UP	0.283853974	0.261897768	0.287924972	0.014340276	0.00224513	0.009869997
TraesCS6B01G404000.1	TraesCS6B01G404000.1	9.074730858	18.58919737	4.855752956	0	0	1.025068168	5.590791558	4.904473744	0.003437084	0.051590842	UP	0.113474445	0.209975963	0.048140095	0	0	0.010932777	cytosolic sulfotransferase 5-like
TraesCS3B01G269200.1	TraesCS3B01G269200.1	6.049820572	20.54595499	67.98054138	0	3.318398965	0	16.31578598	4.900084327	0.000113295	0.004524019	UP	0.06321894	0.193943699	0.56321651	0	0.024938859	0	mannan endo-1;4-beta-mannosidase 1
TraesCS2D01G609500LC.1	TraesCS2D01G609500LC.1	11.34341357	7.827030471	13.35332063	0	0	1.025068168	5.59147214	4.898964617	0.002772411	0.0447448	UP	0.50496128	0.314742917	0.471291529	0	0	0.038920686
TraesCS7D01G124500.1	TraesCS7D01G124500.1	0	35.22163712	133.5332063	4.581960272	0	1.025068168	29.06031197	4.896975678	0.044496723	0.249611218	UP	0	0.271850888	0.904590267	0.036179455	0	0.007470381	Reticuline oxidase-like protein
TraesCS6A01G243500.1	TraesCS6A01G243500.1	14.36832386	5.870272853	12.13938239	0	0	1.025068168	5.567174545	4.896461144	0.003068869	0.047896424	UP	0.199257826	0.073538065	0.133472537	0	0	0.012124824	putative AP2/EREBP transcription factor superfamily protein
TraesCS4D01G249800LC.1	TraesCS4D01G249800LC.1	6.049820572	10.7621669	15.78119711	0.916392054	0	0	5.584929438	4.894982905	0.003076608	0.047968756	UP	0.20402476	0.327857205	0.421955226	0.028559842	0	0
TraesCS2D01G394700.1	TraesCS2D01G394700.1	6.049820572	16.63243975	9.711505912	0	1.106132988	0	5.583316537	4.891806611	0.003173969	0.048881097	UP	0.062340899	0.154821458	0.079342008	0	0.008197495	0	GDSL esterase/lipase At5g41890
TraesCS2B01G556500.1	TraesCS2B01G556500.1	4.537365429	9.783788089	18.20907358	0	0	1.025068168	5.592549212	4.88912857	0.003562078	0.052865194	UP	0.25248064	0.491785808	0.803337834	0	0	0.048650858
TraesCS5D01G033500LC.1	TraesCS5D01G033500LC.1	302.4910286	249.4865963	310.7681892	10.0803126	9.955196896	9.225613512	148.6678228	4.880954612	8.74E-37	1.02E-32	UP	1.070683869	0.797701867	0.872110196	0.032972879	0.025342058	0.027852068
TraesCS3B01G119300.1	TraesCS3B01G119300.1	18.90568929	6.848651662	6.069691195	0.916392054	0	0	5.456737366	4.880874049	0.003760078	0.054926689	UP	0.158792855	0.051962274	0.040419514	0.007113017	0	0	Lectin-domain containing receptor kinase A4.2
TraesCS7D01G271700LC.1	TraesCS7D01G271700LC.1	12.85586872	61.63786496	144.4586504	7.331136435	0	0	37.71392009	4.878857081	0.010646263	0.107003711	UP	0.635877167	2.754000524	5.665019392	0.335102151	0	0
TraesCS7D01G206300.1	TraesCS7D01G206300.1	15.12455143	5.870272853	10.92544415	0	1.106132988	0	5.504400237	4.87779802	0.003288504	0.050047545	UP	0.350667556	0.122946452	0.200834458	0	0.018444364	0
TraesCS3D01G517700LC.1	TraesCS3D01G517700LC.1	28.73664772	2.935136427	0	0.916392054	0	0	5.4313627	4.877442364	0.013819333	0.125430291	UP	0.546681728	0.05043957	0	0.01611068	0	0
TraesCS1A01G302100.1	TraesCS1A01G302100.1	7.562275715	8.80540928	15.78119711	0.916392054	0	0	5.510879026	4.876332304	0.003154146	0.048697019	UP	0.095909075	0.10087914	0.158684017	0.010740454	0	0	Sulfotransferase 16	Sisymbrium irio|ERF|ERF family protein
TraesCS5B01G172200.1	TraesCS5B01G172200.1	34.03024072	75.33516828	478.2916662	9.163920544	8.849063907	2.050136336	101.2866993	4.87010418	5.87E-05	0.002768961	UP	0.912580626	1.824940106	10.16916005	0.227102361	0.170665925	0.046892393
TraesCS7A01G057700.1	TraesCS7A01G057700.1	9.830958429	3.913515236	18.20907358	0.916392054	0	0	5.478323217	4.867974446	0.004034059	0.057535524	UP	0.193642969	0.069633389	0.284367375	0.01668097	0	0	dehydration-responsive element-binding protein 1C-like
TraesCS3B01G003400.1	TraesCS3B01G003400.1	6.806048143	11.74054571	13.35332063	0	1.106132988	0	5.501007911	4.866601274	0.003155381	0.048701702	UP	0.140919427	0.219588082	0.219205362	0	0.016471246	0	hypothetical protein
TraesCS6A01G353100.1	TraesCS6A01G353100.1	13.61209629	28.37298546	106.826565	0.916392054	2.212265977	2.050136336	25.66507352	4.856158164	1.06E-06	0.000110962	UP	0.223874459	0.421530692	1.392979889	0.013928199	0.026167374	0.028759128
TraesCSU01G030100.1	TraesCSU01G030100.1	14.36832386	28.37298546	99.5429356	3.665568217	0	1.025068168	24.49581355	4.851379114	2.42E-06	0.000216853	UP	0.137749667	0.245716384	0.75662544	0.032475801	0	0.008382057	probable receptor-like protein kinase At4g10390
TraesCS1A01G000800.1	TraesCS1A01G000800.1	4.537365429	19.56757618	7.283629434	0	0	1.025068168	5.402273201	4.84730521	0.004413181	0.06103714	UP	0.160305168	0.624489915	0.204022307	0	0	0.030889434
TraesCS2B01G352700LC.1	TraesCS2B01G352700LC.1	2.268682714	47.94056164	69.19447962	0.916392054	3.318398965	0	20.60641917	4.847153298	5.05E-05	0.002470623	UP	0.030057219	0.573750109	0.726829469	0.011219938	0.03161891	0
TraesCS4B01G087600LC.1	TraesCS4B01G087600LC.1	105.87186	126.2108663	142.030774	7.331136435	4.424531954	1.025068168	64.48237281	4.84387821	1.66E-17	2.99E-14	UP	6.732817066	7.25032791	7.161182977	0.430845622	0.202361026	0.05560098
TraesCS4D01G267200.1	TraesCS4D01G267200.1	4.537365429	33.2648795	50.98540604	0	1.106132988	2.050136336	15.32398672	4.840326457	8.59E-05	0.003684343	UP	0.142242614	0.942012252	1.267237147	0	0.024938859	0.054817868
TraesCS5A01G388000.1	TraesCS5A01G388000.1	2.268682714	4.891894044	24.27876478	0	0	1.025068168	5.410734951	4.835066339	0.006593114	0.079134762	UP	0.017322857	0.033741736	0.14698005	0	0	0.006675932	protein NRT1/ PTR FAMILY 4.5-like
TraesCS3B01G258700LC.1	TraesCS3B01G258700LC.1	3.024910286	0	53.41328251	0.916392054	0	1.025068168	9.72994217	4.819089563	0.005197208	0.067675623	UP	0.200979614	0	2.813680772	0.056267152	0	0.058090576
TraesCS4A01G446700.2	TraesCS4A01G446700.2	34.03024072	12.71892452	10.92544415	0	2.212265977	0	9.981145893	4.804516442	0.000572388	0.014977579	UP	0.255030949	0.086103912	0.064916189	0	0.011923629	0	sucrose synthase 1
TraesCS4B01G489600LC.1	TraesCS4B01G489600LC.1	20.41814443	8.80540928	26.70664126	0.916392054	0	1.025068168	9.645275865	4.802953501	0.000441592	0.012329089	UP	0.247664933	0.096481139	0.256834621	0.010272205	0	0.010605092
TraesCS7D01G405700.1	TraesCS7D01G405700.1	0.756227571	17.61081856	12.13938239	0.916392054	0	0	5.237136763	4.800062788	0.008273691	0.090967129	UP	0.007162571	0.150674801	0.091158903	0.008021062	0	0	Cytokinin-O-glucosyltransferase 2
TraesCS7A01G190600.1	TraesCS7A01G190600.1	0	0	30.34845597	0.916392054	0	0	5.210808005	4.797701696	0.220445773	0.57044339	UP	0	0	0.182162774	0.006411393	0	0	Os06g0232300; PIN_PROTEIN_1C; PIN1C; Similar to Auxin transport protein REH1.
TraesCS3A01G406500.1	TraesCS3A01G406500.1	5.293593	0.978378809	24.27876478	0	0	1.025068168	5.262634126	4.796723663	0.009013239	0.096371533	UP	0.113292595	0.018914839	0.41196812	0	0	0.018711868	MADS-box transcription factor 2-like
TraesCS3A01G406500.2	TraesCS3A01G406500.2	5.293593	0.978378809	24.27876478	0	0	1.025068168	5.262634126	4.796723663	0.009013239	0.096371533	UP	0.112213618	0.018734697	0.408044614	0	0	0.01853366	MADS-box transcription factor 2-like
TraesCS7A01G786900LC.1	TraesCS7A01G786900LC.1	7.562275715	5.870272853	16.99513535	0	0	1.025068168	5.242125347	4.795518509	0.004487207	0.061580988	UP	0.071880609	0.05040367	0.128076637	0	0	0.008310467	hypothetical protein
TraesCS7D01G026300.1	TraesCS7D01G026300.1	1.512455143	18.58919737	100.7568738	0	4.424531954	0	20.88050972	4.792452896	0.031836539	0.205865796	UP	0.056106809	0.62292869	2.96342401	0	0.118043932	0	hypothetical protein
TraesCS5D01G204700.1	TraesCS5D01G204700.1	97.55335672	92.94598684	196.6579947	5.498352326	0	8.200545344	66.80937266	4.79020204	1.11E-14	1.27E-11	UP	0.618613534	0.532417684	0.988723488	0.032221361	0	0.044354058	U-box domain-containing protein 19
TraesCS7D01G264600.3	TraesCS7D01G264600.3	19.66191686	9.783788089	54.62722075	0	1.106132988	2.050136336	14.53819917	4.763842473	6.67E-05	0.003061934	UP	0.260495898	0.117091859	0.573812739	0	0.010539637	0.023167075	Transcription factor bHLH137
TraesCS6B01G199500.1	TraesCS6B01G199500.1	1.512455143	13.69730332	14.56725887	0	0	1.025068168	5.133680917	4.762435847	0.007218536	0.083453105	UP	0.009456204	0.077359565	0.072210142	0	0	0.005466389	protein STRUBBELIG-RECEPTOR FAMILY 8
TraesCS5D01G547800LC.1	TraesCS5D01G547800LC.1	13.61209629	4.891894044	10.92544415	0	1.106132988	0	5.089261245	4.759383155	0.004933569	0.065481516	UP	0.492645151	0.159930344	0.313497691	0	0.028791203	0
TraesCS2B01G593200.1	TraesCS2B01G593200.1	12.09964114	8.80540928	8.497567673	0	1.106132988	0	5.084791847	4.759234576	0.004371388	0.060691812	UP	0.092813101	0.061014207	0.051679401	0	0.006102214	0	Cytochrome P450 86A2
TraesCS5B01G525900.1	TraesCS5B01G525900.1	0	23.48109141	6.069691195	0.916392054	0	0	5.077862444	4.759115626	0.016721598	0.141508653	UP	0	0.3776915	0.085689369	0.015079597	0	0	Os09g0119600; UDP-glucuronosyl/UDP-glucosyltransferase family protein.
TraesCS1A01G003700.1	TraesCS1A01G003700.1	14.36832386	5.870272853	33.99027069	0.916392054	0	1.025068168	9.361721271	4.754229873	0.000806927	0.019193705	UP	0.592238538	0.21857147	1.110788116	0.034906474	0	0.036037672	hypothetical protein
TraesCS2D01G216100.1	TraesCS2D01G216100.1	18.14946172	4.891894044	6.069691195	0	0	1.025068168	5.022685854	4.752575926	0.005910158	0.07362362	UP	0.199984665	0.048691664	0.0530256	0	0	0.009633833	uncharacterized LOC100843410
TraesCS5D01G323800LC.1	TraesCS5D01G323800LC.1	4.537365429	8.80540928	41.27390012	0.916392054	1.106132988	0	9.439866646	4.742447452	0.001254553	0.026128818	UP	0.138345556	0.242524508	0.997752926	0.025821227	0.024255602	0
TraesCS3A01G369900LC.1	TraesCS3A01G369900LC.1	15.880779	19.56757618	16.99513535	1.832784109	0	0	9.046045772	4.735813514	0.000612186	0.015735583	UP	0.480915505	0.53527707	0.408044614	0.051291146	0	0	Zinc finger A20 and AN1 domain-containing stress-associated protein 2
TraesCS6B01G206200.1	TraesCS6B01G206200.1	24.19928229	5.870272853	75.26417082	2.749176163	1.106132988	0	18.19817252	4.726466341	4.62E-05	0.002307355	UP	0.250135619	0.054812041	0.616804281	0.026260908	0.008222874	0
TraesCS2D01G486000LC.1	TraesCS2D01G486000LC.1	16.63700657	0.978378809	10.92544415	0	0	1.025068168	4.927649617	4.717179412	0.009443537	0.09927819	UP	0.70534274	0.037469395	0.367240153	0	0	0.03706732
TraesCS2D01G123900.1	TraesCS2D01G123900.1	15.880779	8.80540928	3.641814717	0	0	1.025068168	4.892178528	4.713915847	0.006510679	0.078532765	UP	0.230275502	0.115337388	0.04186777	0	0	0.012677748
TraesCS2A01G224200LC.1	TraesCS2A01G224200LC.1	18.90568929	11.74054571	21.8508883	0.916392054	0	1.025068168	9.073097253	4.712717688	0.000521785	0.01400373	UP	0.744780649	0.417800332	0.6824817	0.03336194	0	0.034443085
TraesCS7A01G094800.1	TraesCS7A01G094800.1	9.074730858	4.891894044	14.56725887	0.916392054	0	0	4.908379304	4.706238567	0.005874157	0.07338488	UP	0.200979614	0.097867822	0.255789161	0.018755717	0	0
TraesCS2B01G538400.1	TraesCS2B01G538400.1	25.71173743	0	2.427876478	0	1.106132988	0	4.874291149	4.705858979	0.021218046	0.161948593	UP	0.463392268	0	0.034692052	0	0.01433732	0	Putative inactive receptor kinase
TraesCS7B01G074800.1	TraesCS7B01G074800.1	0	2.935136427	25.49270302	0.916392054	0	0	4.89070525	4.691293395	0.021805111	0.164655817	UP	0	0.03654136	0.278556772	0.011671515	0	0	E3 ubiquitin-protein ligase RING1-like
TraesCS2D01G524700.1	TraesCS2D01G524700.1	9.074730858	0.978378809	18.20907358	0	1.106132988	0	4.894719373	4.690333918	0.01014587	0.103683717	UP	0.068741184	0.006694759	0.10935966	0	0.006026066	0	hypothetical protein
TraesCS3A01G079900LC.1	TraesCS3A01G079900LC.1	11.34341357	26.41622784	14.56725887	0	0	2.050136336	9.062839436	4.685481817	0.000812657	0.019299923	UP	0.42433721	0.892653231	0.432047238	0	0	0.065412918
TraesCS5B01G284700LC.1	TraesCS5B01G284700LC.1	8.318503286	19.56757618	0	0	0	1.025068168	4.818524605	4.684947302	0.016264952	0.139100239	UP	0.033471371	0.071122985	0	0	0	0.003517989
TraesCS1D01G233900.1	TraesCS1D01G233900.1	0	51.85407687	0	0.916392054	1.106132988	0	8.979433652	4.681118281	0.169193325	0.503632372	UP	0	0.654342623	0	0.011830228	0.011112922	0	hypothetical protein
TraesCSU01G621700LC.1	TraesCSU01G621700LC.1	9.074730858	2.935136427	15.78119711	0	0	1.025068168	4.80268876	4.667120983	0.007685287	0.086824649	UP	0.408049519	0.119220802	0.562606968	0	0	0.039313824
TraesCS1B01G293100.1	TraesCS1B01G293100.1	0.756227571	2.935136427	24.27876478	0.916392054	0	0	4.814420139	4.665385705	0.014904072	0.131844202	UP	0.005163203	0.018102545	0.131425413	0.005782054	0	0	Laccase-12/13	Raphanus sativus|ERF|ERF family protein
TraesCS4D01G020900.1	TraesCS4D01G020900.1	3.781137857	54.7892133	117.7520092	3.665568217	1.106132988	2.050136336	30.52403298	4.661291858	4.12E-06	0.000338139	UP	0.104546849	1.368447465	2.581325711	0.093662092	0.021995764	0.048348679
TraesCS7D01G324300.1	TraesCS7D01G324300.1	10.587186	10.7621669	6.069691195	0	0	1.025068168	4.740685377	4.659777502	0.006238816	0.076175736	UP	0.714086658	0.655714411	0.324580943	0	0	0.058970737
TraesCS2B01G352600LC.1	TraesCS2B01G352600LC.1	0.756227571	8.80540928	18.20907358	0	1.106132988	0	4.812807237	4.658032408	0.011847101	0.114240089	UP	0.02589545	0.272373678	0.494361744	0	0.027240907	0
TraesCS3A01G293800.1	TraesCS3A01G293800.1	0	5.870272853	21.8508883	0.916392054	0	0	4.772925535	4.655810422	0.020503465	0.158942439	UP	0	0.133365643	0.435708656	0.021298866	0	0
TraesCS4A01G210400LC.1	TraesCS4A01G210400LC.1	37.055151	1.956757618	13.35332063	0	2.212265977	0	9.096249204	4.651577492	0.002550496	0.042198343	UP	0.528698776	0.025219785	0.151054977	0	0.022700756	0
TraesCS1A01G000400.1	TraesCS1A01G000400.1	15.880779	10.7621669	24.27876478	0.916392054	1.106132988	0	8.824039287	4.651212064	0.000690968	0.017169986	UP	0.714086658	0.43714294	0.865549181	0.03807979	0.035770888	0
TraesCS1B01G136500LC.1	TraesCS1B01G136500LC.1	3.781137857	12.71892452	10.92544415	0	1.106132988	0	4.755273252	4.647150437	0.007242948	0.083583463	UP	0.187022696	0.568285822	0.428446845	0	0.039347977	0
TraesCSU01G124400LC.1	TraesCSU01G124400LC.1	15.12455143	5.870272853	6.069691195	0	1.106132988	0	4.695108078	4.645778879	0.007270653	0.083750202	UP	0.29791226	0.104450083	0.094789125	0	0.015669548	0
TraesCS1B01G088500.1	TraesCS1B01G088500.1	8.318503286	12.71892452	6.069691195	0	0	1.025068168	4.688697861	4.640712781	0.006725144	0.079977329	UP	0.114645492	0.158345895	0.066323041	0	0	0.012049748		Triticum aestivum|Trihelix|Trihelix family protein
TraesCS4B01G058200.1	TraesCS4B01G058200.1	27.98042014	29.35136427	74.05023258	0	5.530664942	0	22.81878032	4.640154112	2.99E-06	0.000259591	UP	0.256290362	0.242857189	0.537762501	0	0.036433312	0	1-aminocyclopropane-1-carboxylate synthase 1
TraesCS4D01G282400.1	TraesCS4D01G282400.1	27.98042014	22.5027126	157.8119711	8.247528489	0	0	36.09043872	4.639700056	0.017411449	0.14454045	UP	0.27435488	0.199314072	1.226830172	0.074733685	0	0
TraesCS4D01G385500LC.1	TraesCS4D01G385500LC.1	27.98042014	22.5027126	157.8119711	8.247528489	0	0	36.09043872	4.639700056	0.017411449	0.14454045	UP	0.241858477	0.175705997	1.081516307	0.065881734	0	0
TraesCS1A01G276600.1	TraesCS1A01G276600.1	19.66191686	0	7.283629434	0.916392054	0	0	4.643656391	4.638142836	0.019689404	0.15549316	UP	0.166400422	0	0.048872264	0.007167109	0	0	hypothetical protein	Triticum aestivum|bZIP|bZIP family protein
TraesCS1A01G276600.2	TraesCS1A01G276600.2	19.66191686	0	7.283629434	0.916392054	0	0	4.643656391	4.638142836	0.019689404	0.15549316	UP	0.166084671	0	0.048779527	0.007153509	0	0	hypothetical protein	Triticum aestivum|bZIP|bZIP family protein
TraesCS1A01G276600.3	TraesCS1A01G276600.3	19.66191686	0	7.283629434	0.916392054	0	0	4.643656391	4.638142836	0.019689404	0.15549316	UP	0.181214538	0	0.053223211	0.007805174	0	0	hypothetical protein	Triticum aestivum|bZIP|bZIP family protein
TraesCS1A01G276600.4	TraesCS1A01G276600.4	19.66191686	0	7.283629434	0.916392054	0	0	4.643656391	4.638142836	0.019689404	0.15549316	UP	0.181590502	0	0.053333632	0.007821368	0	0	hypothetical protein	Triticum aestivum|bZIP|bZIP family protein
TraesCS2D01G525300.1	TraesCS2D01G525300.1	18.14946172	287.6433698	1009.996615	23.82619341	19.91039379	9.225613512	228.1252745	4.633736406	0.000379348	0.01113223	UP	0.103981731	1.488648932	4.58774485	0.126148493	0.082038254	0.045081876	Beta-D-xylosidase 4
TraesCS6A01G588200LC.1	TraesCS6A01G588200LC.1	27.98042014	8.80540928	14.56725887	0	2.212265977	0	8.927559045	4.632101074	0.001079691	0.023448599	UP	1.383967952	0.393428646	0.57126246	0	0.078695954	0
TraesCSU01G029900.1	TraesCSU01G029900.1	5.293593	4.891894044	16.99513535	0.916392054	0	0	4.682835741	4.629391014	0.008196407	0.090383376	UP	0.045757009	0.038196956	0.116470987	0.007320193	0	0	cytochrome P450 71A1-like
TraesCS5B01G208400.1	TraesCS5B01G208400.1	1.512455143	14.67568213	10.92544415	0	1.106132988	0	4.703285736	4.629310052	0.010176546	0.103885578	UP	0.012160416	0.106588134	0.069645182	0	0.006396119	0	Putative serine/threonine-protein kinase NAK
TraesCS3B01G511400LC.1	TraesCS3B01G511400LC.1	19.66191686	0.978378809	6.069691195	0	0	1.025068168	4.622509172	4.628664807	0.013009891	0.121188603	UP	0.810431684	0.036428578	0.198355021	0	0	0.036037672
TraesCS3A01G524300.1	TraesCS3A01G524300.1	0	13.69730332	13.35332063	0	1.106132988	0	4.692792824	4.625472067	0.019692266	0.155503201	UP	0	0.423692388	0.362531946	0	0.027240907	0
TraesCS5A01G544000LC.1	TraesCS5A01G544000LC.1	24.19928229	11.74054571	12.13938239	1.832784109	0	0	8.318665749	4.622232901	0.001230914	0.025800845	UP	0.699513461	0.306567776	0.278212237	0.04895973	0	0
TraesCS5A01G544000LC.2	TraesCS5A01G544000LC.2	24.19928229	11.74054571	12.13938239	1.832784109	0	0	8.318665749	4.622232901	0.001230914	0.025800845	UP	0.686146962	0.300709793	0.272896079	0.048024194	0	0
TraesCS2B01G232700.1	TraesCS2B01G232700.1	3.781137857	4.891894044	18.20907358	0.916392054	0	0	4.633082923	4.610952608	0.009486108	0.099537529	UP	0.077926123	0.091071446	0.297532531	0.017453237	0	0
TraesCS4A01G442500.1	TraesCS4A01G442500.1	157.2953349	205.4595499	292.5591156	14.66227287	6.63679793	5.12534084	113.6230687	4.605100628	3.27E-23	1.49E-19	UP	1.966890379	2.320786959	2.900440719	0.169433672	0.059685134	0.054663885	Protein SRG1
TraesCS1D01G312600.1	TraesCS1D01G312600.1	15.880779	1.956757618	8.497567673	0.916392054	0	0	4.541916058	4.603832739	0.010598379	0.10668233	UP	0.15301857	0.017031543	0.064916189	0.008159955	0	0	probable glycerol-3-phosphate dehydrogenase [NAD(+)] 3; cytosolic	Malus domestica|M-type_MADS|M-type_MADS family protein
TraesCS2D01G523100.2	TraesCS2D01G523100.2	0	10.7621669	95.90112088	0	4.424531954	0	18.51463662	4.601290776	0.159503592	0.489512643	UP	0	0.034022918	0.266095132	0	0.01113622	0	ABC transporter B family member 19-like
TraesCS7B01G126400.1	TraesCS7B01G126400.1	56.71706786	162.4108823	354.4699658	19.24423314	1.106132988	3.075204504	99.50391442	4.600897778	0.000184408	0.00648465	UP	0.740412434	1.915224495	3.668811692	0.23216388	0.010385097	0.034241073
TraesCS7B01G146800.1	TraesCS7B01G146800.1	33.27401315	68.48651662	207.5834389	8.247528489	1.106132988	3.075204504	53.62880577	4.595943603	1.55E-09	4.43E-07	UP	0.388771589	0.722834783	1.922950406	0.089052737	0.009294798	0.03064621	DNA-damage-repair/toleration protein DRT100-like
TraesCS7B01G108100LC.1	TraesCS7B01G108100LC.1	8.318503286	21.5243338	19.42301182	0	0	2.050136336	8.552664207	4.593668137	0.0012334	0.02583226	UP	0.095933922	0.224233943	0.177594547	0	0	0.020166159
TraesCS6A01G350200LC.1	TraesCS6A01G350200LC.1	9.074730858	9.783788089	7.283629434	0.916392054	0	0	4.509756739	4.58800433	0.007499439	0.085528593	UP	0.123537928	0.120314571	0.0786141	0.011528744	0	0
TraesCS2B01G861100LC.1	TraesCS2B01G861100LC.1	10.587186	0.978378809	61.91085019	0.916392054	1.106132988	1.025068168	12.75400137	4.585377134	0.000886661	0.020535327	UP	0.298289364	0.024900547	1.382961334	0.023860121	0.022413405	0.024633346	Os11g0592000; Similar to Barwin.
TraesCS3A01G424700.1	TraesCS3A01G424700.1	13.61209629	3.913515236	8.497567673	0.916392054	0	0	4.489928542	4.585009037	0.008936264	0.095892107	UP	0.1043548	0.027101859	0.051649734	0.006492364	0	0	cytochrome P450 CYP99A1-like
TraesCS3D01G496300LC.1	TraesCS3D01G496300LC.1	18.90568929	6.848651662	0	0.916392054	0	0	4.445122167	4.578763771	0.021389138	0.162760015	UP	0.382546424	0.125181842	0	0.017135905	0	0	Putative LRR receptor-like serine/threonine-protein kinase
TraesCS4B01G177500.1	TraesCS4B01G177500.1	0.756227571	15.65406094	9.711505912	0	1.106132988	0	4.537987902	4.576367095	0.014127002	0.127152742	UP	0.033664085	0.629485834	0.342757476	0	0.035413179	0
TraesCS2B01G151700.1	TraesCS2B01G151700.1	0.756227571	4.891894044	20.63695006	0.916392054	0	0	4.533577289	4.576103113	0.015990297	0.137735506	UP	0.036591397	0.213819916	0.791695257	0.040977165	0	0
TraesCS2A01G240400.1	TraesCS2A01G240400.1	22.68682714	28.37298546	21.8508883	0	1.106132988	2.050136336	12.67782837	4.570974322	5.21E-05	0.002532908	UP	0.436565948	0.493203058	0.333373626	0	0.015308291	0.033649008
TraesCS1B01G184300.1	TraesCS1B01G184300.1	6.049820572	13.69730332	6.069691195	0	1.106132988	0	4.487158013	4.567754997	0.008690058	0.094081588	UP	0.149618157	0.306000058	0.119013012	0	0.019673989	0		Daucus carota|MYB_related|MYB_related family protein
TraesCS5B01G496200.1	TraesCS5B01G496200.1	52.93593	11.74054571	32.77633245	0	2.212265977	2.050136336	16.95253508	4.567327069	1.70E-05	0.001066602	UP	0.645612595	0.129346404	0.316933282	0	0.019404482	0.021326403	WAT1-related protein At5g64700-like
TraesCS2B01G499500.1	TraesCS2B01G499500.1	13.61209629	0	12.13938239	0	1.106132988	0	4.476268611	4.565130532	0.021263487	0.162145906	UP	0.338521528	0	0.239355779	0	0.019783899	0	SORBIDRAFT_04g009020; Sb04g009020; hypothetical protein
TraesCS1D01G190800.1	TraesCS1D01G190800.1	12.85586872	7.827030471	4.855752956	0	1.106132988	0	4.440797522	4.561695509	0.00895505	0.0959774	UP	0.087239246	0.047979103	0.026124808	0	0.005398351	0
TraesCS2A01G477700.1	TraesCS2A01G477700.1	52.93593	80.22706233	477.0777279	6.414744381	14.37972885	5.12534084	106.0267557	4.560956403	1.91E-05	0.00116039	UP	1.980240313	2.711020924	14.14954706	0.221758776	0.386866666	0.163532295	Non-specific lipid-transfer protein	Morus notabilis|ARF|ARF family protein
TraesCS1D01G426800LC.1	TraesCS1D01G426800LC.1	0.756227571	0.978378809	24.27876478	0	0	1.025068168	4.506406555	4.560589804	0.022822744	0.169213419	UP	0.020652813	0.024136727	0.52570165	0	0	0.023877722
TraesCS2D01G507800.1	TraesCS2D01G507800.1	10.587186	13.69730332	1.213938239	0	0	1.025068168	4.420582622	4.559439038	0.012877077	0.120360768	UP	0.161957799	0.189278387	0.014723259	0	0	0.013374806	Nuclease S1
TraesCS7D01G003800.1	TraesCS7D01G003800.1	36.29892343	29.35136427	98.32899736	4.581960272	1.106132988	1.025068168	28.44874108	4.558988089	9.75E-08	1.47E-05	UP	0.20299951	0.148277128	0.435982342	0.023680271	0.004448892	0.004889533	uncharacterized LOC100831059
TraesCS7D01G003800.2	TraesCS7D01G003800.2	36.29892343	29.35136427	98.32899736	4.581960272	1.106132988	1.025068168	28.44874108	4.558988089	9.75E-08	1.47E-05	UP	0.18258487	0.133365643	0.39213779	0.021298866	0.004001489	0.004397818	uncharacterized LOC100831059
TraesCS7D01G003800.3	TraesCS7D01G003800.3	36.29892343	29.35136427	98.32899736	4.581960272	1.106132988	1.025068168	28.44874108	4.558988089	9.75E-08	1.47E-05	UP	0.182791414	0.133516509	0.392581385	0.021322959	0.004006016	0.004402793	uncharacterized LOC100831059
TraesCS4D01G200900.1	TraesCS4D01G200900.1	3.781137857	3.913515236	18.20907358	0.916392054	0	0	4.470019789	4.557052869	0.011450901	0.11181034	UP	0.036591397	0.034211187	0.139710928	0.008195433	0	0	uncharacterized LOC100846525
TraesCS4D01G200900.2	TraesCS4D01G200900.2	3.781137857	3.913515236	18.20907358	0.916392054	0	0	4.470019789	4.557052869	0.011450901	0.11181034	UP	0.036432993	0.034063086	0.139106118	0.008159955	0	0	uncharacterized LOC100846525
TraesCS4D01G200900.3	TraesCS4D01G200900.3	3.781137857	3.913515236	18.20907358	0.916392054	0	0	4.470019789	4.557052869	0.011450901	0.11181034	UP	0.036275954	0.033916263	0.138506523	0.008124783	0	0	uncharacterized LOC100846525
TraesCS2B01G236400.1	TraesCS2B01G236400.1	18.14946172	16.63243975	58.26903547	2.749176163	0	1.025068168	16.13753021	4.551914744	2.81E-05	0.001572153	UP	0.092866442	0.076876862	0.236384466	0.012999652	0	0.004473642	mixed-linked glucan synthase 2-like	Zoysia matrella|bZIP|bZIP family protein
TraesCS1A01G250000.1	TraesCS1A01G250000.1	2.268682714	2.935136427	20.63695006	0	1.106132988	0	4.491150365	4.551027588	0.014274769	0.128042092	UP	0.030057219	0.035127558	0.216773701	0	0.010539637	0	Cht-2; Cht2; OsChia1b; OsJ_18467; RC7; chitinase; chitinase 2
TraesCS2B01G078600.1	TraesCS2B01G078600.1	0	3.913515236	21.8508883	0	0	1.025068168	4.464911951	4.54899935	0.026959845	0.186954562	UP	0	0.03528508	0.172915767	0	0	0.008726611	probable cinnamyl alcohol dehydrogenase 6
TraesCS4D01G324600.1	TraesCS4D01G324600.1	5.293593	11.74054571	8.497567673	0	1.106132988	0	4.439639895	4.547769688	0.00881745	0.094979152	UP	0.054972457	0.110135546	0.069964104	0	0.008261239	0
TraesCS7D01G572700LC.1	TraesCS7D01G572700LC.1	68.06048143	21.5243338	6.069691195	0	2.212265977	2.050136336	16.65281812	4.541349376	8.10E-05	0.003511575	UP	0.899040854	0.256837692	0.063567781	0	0.021016724	0.02309833
TraesCS1B01G136400LC.1	TraesCS1B01G136400LC.1	3.781137857	10.7621669	10.92544415	0	1.106132988	0	4.429146982	4.539539671	0.009642202	0.100500243	UP	0.168320427	0.432771511	0.38560216	0	0.035413179	0
TraesCS1D01G027400.1	TraesCS1D01G027400.1	0	0	25.49270302	0.916392054	0	0	4.401515845	4.53601606	0.050726488	0.268911362	UP	0	0	1.138909334	0.047720243	0	0	hypothetical protein
TraesCS3A01G307200LC.1	TraesCS3A01G307200LC.1	3.781137857	5.870272853	15.78119711	0	1.106132988	0	4.423123468	4.532109764	0.010767092	0.107657986	UP	0.096183101	0.134889822	0.318274799	0	0.020236103	0
TraesCSU01G266700.1	TraesCSU01G266700.1	2.268682714	9.783788089	13.35332063	0	0	1.025068168	4.405143267	4.532075432	0.011500973	0.112121362	UP	0.047192643	0.183845162	0.220229687	0	0	0.018187237
TraesCS5D01G330800.1	TraesCS5D01G330800.1	6.049820572	5.870272853	13.35332063	0	1.106132988	0	4.396591174	4.527948862	0.00958132	0.10006935	UP	0.073382202	0.06432076	0.12841731	0	0.009649368	0	Wall-associated receptor kinase 5
TraesCS7A01G033000.1	TraesCS7A01G033000.1	1.512455143	17.61081856	6.069691195	0	0	1.025068168	4.369672178	4.527853032	0.014322134	0.128312924	UP	0.020097961	0.211394497	0.06394729	0	0	0.011618115	diacylglycerol O-acyltransferase 1
TraesCS2A01G210300.1	TraesCS2A01G210300.1	6.049820572	25.43784903	14.56725887	0.916392054	0	1.025068168	7.999398115	4.523148973	0.001625298	0.031158241	UP	0.030955481	0.117576377	0.059096117	0.004333217	0	0.004473642	mixed-linked glucan synthase 2-like	Zoysia matrella|bZIP|bZIP family protein
TraesCS7A01G761100LC.1	TraesCS7A01G761100LC.1	28.73664772	12.71892452	4.855752956	0	0	2.050136336	8.060243587	4.52163871	0.002478214	0.041349017	UP	0.306771041	0.122651616	0.041098019	0	0	0.018666996
TraesCS3B01G208700.1	TraesCS3B01G208700.1	10.587186	7.827030471	26.70664126	1.832784109	0	0	7.825606973	4.518039358	0.002245143	0.038669013	UP	0.184100467	0.122946452	0.368196507	0.029452337	0	0
TraesCS6D01G176600LC.1	TraesCS6D01G176600LC.1	6.049820572	6.848651662	12.13938239	0	1.106132988	0	4.357331269	4.515751401	0.00956736	0.100003048	UP	0.2055822	0.210229048	0.32705866	0	0.027032961	0
TraesCS5B01G459100.2	TraesCS5B01G459100.2	3.781137857	12.71892452	8.497567673	0	1.106132988	0	4.350627172	4.515486171	0.0104983	0.106109386	UP	0.057057772	0.173375336	0.101665353	0	0.012004468	0	probable prolyl 4-hydroxylase 6
TraesCS4B01G305200.1	TraesCS4B01G305200.1	25.71173743	3.913515236	15.78119711	0.916392054	0	1.025068168	7.891318332	4.514719365	0.002100087	0.036960461	UP	0.513264081	0.070570161	0.249767219	0.016905378	0	0.017453223
TraesCS1B01G111400.1	TraesCS1B01G111400.1	2.268682714	5.870272853	16.99513535	0	1.106132988	0	4.37337065	4.512758755	0.013073838	0.121442991	UP	0.038400097	0.089755585	0.228070564	0	0.013465087	0	hypothetical protein
TraesCS6A01G566200LC.1	TraesCS6A01G566200LC.1	10.587186	15.65406094	20.63695006	0	1.106132988	1.025068168	8.168233027	4.506427136	0.001103311	0.023834686	UP	0.420801067	0.562040923	0.650321104	0	0.03161891	0.034750613
TraesCS7D01G279700LC.1	TraesCS7D01G279700LC.1	19.66191686	0	4.855752956	0	0	1.025068168	4.257122997	4.50478696	0.027458678	0.188714161	UP	0.941146472	0	0.184278213	0	0	0.0418502
TraesCS1B01G100600.1	TraesCS1B01G100600.1	7.562275715	18.58919737	44.91571484	0	2.212265977	1.025068168	12.38408701	4.50353614	0.000247152	0.008060636	UP	0.077926123	0.173035747	0.366956788	0	0.01639499	0.009009418	Transcription factor MYB86	Triticum aestivum|MYB|MYB family protein
TraesCS1B01G708800LC.1	TraesCS1B01G708800LC.1	5.293593	9.783788089	9.711505912	0	0	1.025068168	4.302325861	4.50342185	0.009868745	0.101973559	UP	0.159222025	0.265830166	0.231592889	0	0	0.026297761
TraesCS5A01G473100.2	TraesCS5A01G473100.2	4.537365429	46.96218283	36.41814717	3.665568217	0	0	15.26387727	4.502326672	0.000236849	0.007789355	UP	0.051135319	0.478090507	0.325402667	0.038176194	0	0
TraesCS7D01G210200LC.1	TraesCS7D01G210200LC.1	6.049820572	13.69730332	4.855752956	0	0	1.025068168	4.27132417	4.499783371	0.01098847	0.109035943	UP	0.336640853	0.688500131	0.214223422	0	0	0.048650858
TraesCS5B01G085600.1	TraesCS5B01G085600.1	3.024910286	20.54595499	21.8508883	0.916392054	0	1.025068168	7.893868966	4.499355818	0.002403253	0.040498763	UP	0.174878365	1.072987217	1.001564053	0.04895973	0	0.050546346
TraesCS7D01G322800LC.1	TraesCS7D01G322800LC.1	898.3983549	873.6922763	664.0242167	44.90321066	23.22879276	38.95259038	423.8665736	4.498273286	8.40E-56	1.76E-51	UP	32.25236562	28.33320816	18.9000342	1.489718231	0.59973933	1.192730708
TraesCS6A01G324500.1	TraesCS6A01G324500.1	0	7.827030471	16.99513535	0.916392054	0	0	4.289759645	4.497435935	0.026900888	0.186769076	UP	0	0.045880892	0.087438132	0.00549548	0	0	uncharacterized protein LOC100275344
TraesCS5B01G504100.1	TraesCS5B01G504100.1	0.756227571	11.74054571	127.4635151	0	1.106132988	5.12534084	24.3652937	4.492132825	0.029297384	0.195755626	UP	0.028772723	0.40351656	3.845035787	0	0.030267675	0.166327719
TraesCS1D01G087100.1	TraesCS1D01G087100.1	10.587186	12.71892452	21.8508883	0.916392054	0	1.025068168	7.849743173	4.490786793	0.001365138	0.027661025	UP	0.140267022	0.152219417	0.229525095	0.011219938	0	0.011583538
TraesCS2D01G281700.1	TraesCS2D01G281700.1	0.756227571	17.61081856	67.98054138	3.665568217	0	0	15.00219262	4.487122722	0.001381905	0.027892726	UP	0.011980102	0.25201835	0.853844246	0.053664045	0	0
TraesCS5D01G398900.1	TraesCS5D01G398900.1	3.024910286	0.978378809	20.63695006	0.916392054	0	0	4.259438535	4.483534964	0.020041433	0.15686327	UP	0.019988571	0.005840109	0.108118699	0.00559609	0	0	Lysosomal beta glucosidase
TraesCS2A01G191900.1	TraesCS2A01G191900.1	1.512455143	15.65406094	7.283629434	0.916392054	0	0	4.227756262	4.483037404	0.015319789	0.133949033	UP	0.021374022	0.199836773	0.081608923	0.011967934	0	0
TraesCS1D01G304700.1	TraesCS1D01G304700.1	4.537365429	7.827030471	12.13938239	0	1.106132988	0	4.268318546	4.482639918	0.010898168	0.108416878	UP	0.04031627	0.062822938	0.085518332	0	0.007068499	0
TraesCS3B01G216600LC.1	TraesCS3B01G216600LC.1	9.830958429	5.870272853	8.497567673	0	1.106132988	0	4.217488657	4.476110871	0.010519128	0.106253395	UP	0.149874352	0.080841503	0.10270986	0	0.012127801	0
TraesCS2D01G494800.1	TraesCS2D01G494800.1	0.756227571	12.71892452	10.92544415	0	1.106132988	0	4.251121538	4.475802114	0.017424339	0.144567149	UP	0.009518592	0.144615619	0.109029829	0	0.010013152	0	hypothetical protein
TraesCS3D01G397900.1	TraesCS3D01G397900.1	0.756227571	16.63243975	27.9205795	0.916392054	1.106132988	0	7.888628644	4.47545025	0.004574568	0.06235934	UP	0.029273118	0.581590173	0.85689369	0.032781732	0.030794069	0
TraesCS4D01G275000.1	TraesCS4D01G275000.1	0	0	24.27876478	0.916392054	0	0	4.199192806	4.465296397	0.056656803	0.285055138	UP	0	0	0.892597593	0.039269783	0	0
TraesCS2A01G500500.1	TraesCS2A01G500500.1	0	0	24.27876478	0	1.106132988	0	4.230816295	4.465235413	0.056208915	0.28381161	UP	0	0	0.556424474	0	0.022995571	0
TraesCS4A01G375500.1	TraesCS4A01G375500.1	1.512455143	0.978378809	21.8508883	0	0	1.025068168	4.227798404	4.464289956	0.023893803	0.17400831	UP	0.056106809	0.032785721	0.642670267	0	0	0.032433905	uncharacterized protein LOC100381449
TraesCS6B01G355200.1	TraesCS6B01G355200.1	6.806048143	9.783788089	7.283629434	0	0	1.025068168	4.149755639	4.454194744	0.011070683	0.109536051	UP	0.134656341	0.174857176	0.114252492	0	0	0.017298083
TraesCS3A01G534100LC.1	TraesCS3A01G534100LC.1	6.049820572	0.978378809	16.99513535	0	1.106132988	0	4.188244619	4.452123077	0.01840508	0.14918961	UP	0.04143272	0.006052748	0.092280859	0	0.005448181	0
TraesCS2A01G144100LC.1	TraesCS2A01G144100LC.1	6.049820572	17.61081856	0	0.916392054	0	0	4.096171864	4.447300462	0.028127196	0.191312858	UP	0.088010681	0.231428615	0	0.012319932	0	0
TraesCS5D01G504900.1	TraesCS5D01G504900.1	13.61209629	22.5027126	30.34845597	0.916392054	1.106132988	1.025068168	11.58514301	4.444838513	0.000110795	0.004444348	UP	0.536242067	0.80078397	0.94789125	0.03336194	0.031339097	0.034443085
TraesCS7A01G010300.1	TraesCS7A01G010300.1	10.587186	0.978378809	12.13938239	0	0	1.025068168	4.121669228	4.442798725	0.017708196	0.14600131	UP	0.078245245	0.006531743	0.071131186	0	0	0.006461652
TraesCS4D01G208900.1	TraesCS4D01G208900.1	8.318503286	25.43784903	50.98540604	3.665568217	0	0	14.73455443	4.44177866	0.000173037	0.006206231	UP	0.064965779	0.179458681	0.315697675	0.026455433	0	0	laccase-10
TraesCS1A01G346200LC.1	TraesCS1A01G346200LC.1	0.756227571	0	23.06482654	0.916392054	0	0	4.122907694	4.435563481	0.041543481	0.239944691	UP	0.006143081	0	0.148549089	0.006879378	0	0	hypothetical protein
TraesCS5D01G244000.1	TraesCS5D01G244000.1	554.3148099	384.5028719	1144.743759	24.74258547	11.06132988	60.47902191	363.3073964	4.434402187	1.57E-08	3.14E-06	UP	10.45583667	6.551587203	17.11971926	0.431302027	0.150055845	0.973017156	hypothetical protein
TraesCS3B01G393300.1	TraesCS3B01G393300.1	0	1.956757618	21.8508883	0	1.106132988	0	4.152296485	4.434044363	0.037119629	0.224880581	UP	0	0.018384516	0.180187925	0	0.008274107	0	probable WRKY transcription factor 20
TraesCS3B01G286400.2	TraesCS3B01G286400.2	7.562275715	9.783788089	6.069691195	0.916392054	0	0	4.055357842	4.428972254	0.012120662	0.115852263	UP	0.110737123	0.129417318	0.070468231	0.012400984	0	0	E3 ubiquitin-protein ligase
TraesCS4B01G194100LC.1	TraesCS4B01G194100LC.1	21.174372	1.956757618	0	0	0	1.025068168	4.026032965	4.426178328	0.035723748	0.220300792	UP	0.380078383	0.031728117	0	0	0	0.015693825
TraesCS1B01G447300.1	TraesCS1B01G447300.1	0	7.827030471	15.78119711	0.916392054	0	0	4.087436605	4.425130094	0.030971522	0.202682707	UP	0	0.104914306	0.185660299	0.012566331	0	0		Oryza meridionalis|Whirly|Whirly family protein
TraesCS4A01G551600LC.1	TraesCS4A01G551600LC.1	12.09964114	0.978378809	31.56239421	0	1.106132988	1.025068168	7.79526922	4.424319867	0.004792621	0.064201376	UP	0.295948003	0.021616959	0.612066921	0	0.019457791	0.021384992
TraesCS7A01G812900LC.1	TraesCS7A01G812900LC.1	6.049820572	22.5027126	15.78119711	0	1.106132988	1.025068168	7.74415524	4.423818267	0.001974161	0.035388423	UP	0.136016506	0.457013074	0.281303484	0	0.017885444	0.019656912
TraesCS2A01G648000LC.1	TraesCS2A01G648000LC.1	15.880779	0	7.283629434	0	1.106132988	0	4.045090237	4.41886582	0.030211306	0.199466692	UP	0.686355138	0	0.249580686	0	0.034381728	0
TraesCS3A01G036500LC.1	TraesCS3A01G036500LC.1	0.756227571	22.5027126	0	0	0	1.025068168	4.047334724	4.417949904	0.041732984	0.240594414	UP	0.039144285	1.052192891	0	0	0	0.045256612
TraesCS4B01G071600.2	TraesCS4B01G071600.2	3.024910286	22.5027126	19.42301182	0	2.212265977	0	7.860483448	4.416780599	0.003600532	0.053260935	UP	0.061486914	0.413189903	0.313020526	0	0.032340803	0
TraesCS2D01G378900LC.1	TraesCS2D01G378900LC.1	7.562275715	0	15.78119711	0	1.106132988	0	4.074934302	4.414949836	0.029807045	0.197838287	UP	0.140853914	0	0.233046401	0	0.01481723	0
TraesCS5D01G423700.1	TraesCS5D01G423700.1	4.537365429	25.43784903	37.63208541	0	3.318398965	0	11.82094981	4.413200209	0.000753162	0.018230451	UP	0.269312683	1.363885974	1.770913625	0	0.141652718	0
TraesCS1B01G035200LC.1	TraesCS1B01G035200LC.1	15.880779	0.978378809	6.069691195	0	0	1.025068168	3.992319529	4.407355678	0.020771031	0.160031917	UP	0.425870959	0.023700521	0.129050254	0	0	0.023446197	Putative disease resistance protein
TraesCS2B01G398300.1	TraesCS2B01G398300.1	73.35407443	31.30812188	24.27876478	0.916392054	2.212265977	3.075204504	22.52413727	4.406688231	6.39E-07	7.23E-05	UP	0.907060077	0.349714352	0.238026025	0.010471942	0.019673989	0.032433905	Phenylalanine ammonia-lyase
TraesCSU01G657600LC.1	TraesCSU01G657600LC.1	0	3.913515236	19.42301182	0.916392054	0	0	4.042153186	4.405778351	0.035265926	0.218652636	UP	0	0.081680688	0.355803608	0.019566951	0	0	Anthranilate N-benzoyltransferase protein 1
TraesCS6A01G137800.1	TraesCS6A01G137800.1	9.830958429	15.65406094	18.20907358	0	1.106132988	1.025068168	7.637549019	4.4046978	0.001634584	0.031301855	UP	0.108593824	0.156199959	0.15947153	0	0.008787389	0.009657739	Transcription factor GAMYB
TraesCS7D01G511200.1	TraesCS7D01G511200.1	9.074730858	7.827030471	6.069691195	0	0	1.025068168	3.999420115	4.403506581	0.012873006	0.120349379	UP	0.085405713	0.066541843	0.045290364	0	0	0.008228475	alpha-humulene 10-hydroxylase-like
TraesCS4B01G275200.1	TraesCS4B01G275200.1	8.318503286	9.783788089	4.855752956	0	0	1.025068168	3.997185416	4.403249881	0.013336082	0.122866948	UP	0.180636555	0.191916413	0.083599384	0	0	0.018985701
TraesCS6A01G006200.1	TraesCS6A01G006200.1	6.049820572	44.0270464	174.8071064	0	6.63679793	4.100272672	39.270174	4.398644236	0.006398714	0.077461246	UP	0.08576837	0.563830863	1.964851772	0	0.067668496	0.049580492	hypothetical protein
TraesCS2B01G522500.1	TraesCS2B01G522500.1	0	9.783788089	13.35332063	0	1.106132988	0	4.040540284	4.397665608	0.031759533	0.205580395	UP	0	0.105760389	0.126691271	0	0.009519672	0	hypothetical protein
TraesCS5A01G285000.1	TraesCS5A01G285000.1	2.268682714	20.54595499	0	0	0	1.025068168	3.973284311	4.391466582	0.036541285	0.223071467	UP	0.009795563	0.080135806	0	0	0	0.003775042	Putative LRR receptor-like serine/threonine-protein kinase
TraesCS1A01G041400.1	TraesCS1A01G041400.1	0	0	23.06482654	0.916392054	0	0	3.996869766	4.390947139	0.063451839	0.303521451	UP	0	0	1.030441779	0.047720243	0	0	hypothetical protein
TraesCS4A01G250400.1	TraesCS4A01G250400.1	0	0	23.06482654	0	1.106132988	0	4.028493255	4.390874175	0.062940501	0.302230015	UP	0	0	1.017561256	0	0.044266474	0
TraesCS4D01G087000.1	TraesCS4D01G087000.1	0	0	23.06482654	0	1.106132988	0	4.028493255	4.390874175	0.062940501	0.302230015	UP	0	0	0.437660755	0	0.019039344	0	Ethylene-responsive transcription factor ERF021
TraesCS7D01G171200.1	TraesCS7D01G171200.1	10.587186	4.891894044	7.283629434	0	1.106132988	0	3.978140411	4.390688998	0.013855942	0.125631773	UP	0.092775038	0.038723292	0.050603958	0	0.006971098	0	Cytokinin-O-glucosyltransferase 3
TraesCS6B01G219400.2	TraesCS6B01G219400.2	11.34341357	28.37298546	25.49270302	0	2.212265977	1.025068168	11.40773937	4.388704955	0.00020974	0.007130823	UP	0.119376189	0.269726495	0.212704107	0	0.01674382	0.009201108	protein PHYLLO; chloroplastic
TraesCS5A01G473100.1	TraesCS5A01G473100.1	1.512455143	44.0270464	35.20420893	3.665568217	0	0	14.06821311	4.388179159	0.000975796	0.021906211	UP	0.021239171	0.558494924	0.391954527	0.047569706	0	0
TraesCS4B01G226600LC.1	TraesCS4B01G226600LC.1	6.049820572	11.74054571	4.855752956	0	0	1.025068168	3.9451979	4.380386214	0.014664275	0.130340115	UP	0.148791537	0.260836672	0.094684386	0	0	0.021503142	serine/threonine-protein kinase TIO-like
TraesCS7A01G122400.1	TraesCS7A01G122400.1	1.512455143	12.71892452	8.497567673	0.916392054	0	0	3.940889898	4.37540948	0.018929434	0.151677603	UP	0.013853533	0.105238115	0.061710451	0.007756994	0	0	hypothetical protein
TraesCS7A01G122400.2	TraesCS7A01G122400.2	1.512455143	12.71892452	8.497567673	0.916392054	0	0	3.940889898	4.37540948	0.018929434	0.151677603	UP	0.014144574	0.107449	0.063006889	0.007919956	0	0	hypothetical protein
TraesCS3A01G080800.1	TraesCS3A01G080800.1	78.64766743	362.9785381	1354.755075	59.56548353	19.91039379	7.175477176	313.8387725	4.371301034	0.000444502	0.012400433	UP	2.083967187	8.688215939	28.46111183	1.458591951	0.379426923	0.162169526
TraesCSU01G142700LC.1	TraesCSU01G142700LC.1	23.44305472	14.67568213	3.641814717	0	0	2.050136336	7.301781317	4.371268173	0.00421435	0.059217567	UP	0.815302067	0.461049195	0.100417229	0	0	0.060813572
TraesCS1A01G000500LC.1	TraesCS1A01G000500LC.1	10.587186	10.7621669	20.63695006	0.916392054	1.106132988	0	7.334804667	4.370233019	0.002087045	0.036786637	UP	0.589121493	0.540964389	0.910449545	0.04712374	0.044266474	0
TraesCS7D01G657800LC.1	TraesCS7D01G657800LC.1	9.830958429	2.935136427	9.711505912	0	1.106132988	0	3.930622293	4.368019802	0.016054928	0.138067098	UP	0.433300108	0.116859994	0.339363837	0	0.035062554	0
TraesCS2B01G437000.1	TraesCS2B01G437000.1	3.781137857	21.5243338	83.76173849	0	4.424531954	1.025068168	19.08613504	4.362782102	0.000201047	0.006909511	UP	0.15442241	0.794076167	2.712186449	0	0.129956622	0.035707052	SORBIDRAFT_06g028640; Sb06g028640; hypothetical protein
TraesCS1D01G441900.1	TraesCS1D01G441900.1	15.880779	17.61081856	27.9205795	1.832784109	0	1.025068168	10.71167156	4.361746982	0.000232787	0.007696512	UP	0.059607571	0.059710924	0.083088343	0.006357334	0	0.003281677	Ubiquitin carboxyl-terminal hydrolase 2
TraesCS7D01G383300.1	TraesCS7D01G383300.1	7.562275715	33.2648795	46.12965308	0	4.424531954	0	15.23022338	4.358983958	0.000204811	0.007011008	UP	0.142644429	0.566803982	0.689872038	0	0.060022338	0	Germin-like protein 8-12
TraesCS5D01G188600.1	TraesCS5D01G188600.1	51.42347486	123.2757299	182.0907358	3.665568217	7.742930919	6.150409008	62.39147479	4.3553286	6.02E-13	4.05E-10	UP	0.654045086	1.416343127	1.836200763	0.043084562	0.070826359	0.066721176	Os09g0325700; Similar to Protein phpsphatase 2C (PP2C) (EC 3.1.3.16).
TraesCS5D01G260500LC.1	TraesCS5D01G260500LC.1	51.42347486	123.2757299	182.0907358	3.665568217	7.742930919	6.150409008	62.39147479	4.3553286	6.02E-13	4.05E-10	UP	0.630621984	1.365620095	1.770441507	0.041541589	0.068289878	0.064331713
TraesCS4B01G211500.1	TraesCS4B01G211500.1	18.90568929	20.54595499	2.427876478	0	1.106132988	1.025068168	7.335120318	4.354577502	0.003712123	0.054475987	UP	0.15819589	0.155300781	0.016107024	0	0.006656613	0.007315918	uncharacterized WD repeat-containing protein C2A9.03-like
TraesCS4B01G211500.2	TraesCS4B01G211500.2	18.90568929	20.54595499	2.427876478	0	1.106132988	1.025068168	7.335120318	4.354577502	0.003712123	0.054475987	UP	0.18021459	0.176916522	0.018348901	0	0.007583122	0.008334194	uncharacterized WD repeat-containing protein C2A9.03-like
TraesCS3A01G609600LC.1	TraesCS3A01G609600LC.1	77.89143986	59.68110734	48.55752956	3.665568217	5.530664942	0	32.55438499	4.354216572	2.30E-09	6.13E-07	UP	3.366408533	2.330014313	1.663871242	0.146403852	0.171908638	0
TraesCS2A01G547800.1	TraesCS2A01G547800.1	20.41814443	24.45947022	55.84115899	3.665568217	0	1.025068168	17.568235	4.350898772	1.31E-05	0.000865017	UP	0.109246431	0.118217742	0.236881669	0.018124515	0	0.004677967	Auxin response factor 12	Hordeum vulgare|ARF|ARF family protein
TraesCS1A01G282300.2	TraesCS1A01G282300.2	12.09964114	7.827030471	42.48783836	0.916392054	1.106132988	1.025068168	10.91035053	4.349045242	0.00044541	0.01241252	UP	0.165730882	0.096843974	0.461404294	0.01159969	0.010896363	0.011975596	Aldose reductase
TraesCS3B01G517100.1	TraesCS3B01G517100.1	6.049820572	2.935136427	13.35332063	0	1.106132988	0	3.907401769	4.348999797	0.01750054	0.144980918	UP	0.048759086	0.021369088	0.085327374	0	0.006411559	0	RNA-binding protein BRN1-like
TraesCS1D01G381100.1	TraesCS1D01G381100.1	0	18.58919737	3.641814717	0.916392054	0	0	3.85790069	4.348954421	0.039942259	0.234711572	UP	0	0.770633431	0.132509333	0.03886494	0	0
TraesCS1B01G312400.1	TraesCS1B01G312400.1	1.512455143	16.63243975	24.27876478	0	1.106132988	1.025068168	7.425810138	4.348781181	0.004754416	0.063848939	UP	0.014325143	0.142303978	0.182317806	0	0.007534719	0.008280997	Anthocyanidin 5;3-O-glucosyltransferase
TraesCS5D01G430400.1	TraesCS5D01G430400.1	3.024910286	7.827030471	29.13451774	1.832784109	0	0	6.969873767	4.347432232	0.006545126	0.078776532	UP	0.034176736	0.079883989	0.26098285	0.019136544	0	0	patatin-like protein 3
TraesCS7D01G079500.1	TraesCS7D01G079500.1	0.756227571	5.870272853	15.78119711	0	0	1.025068168	3.90546095	4.346225183	0.024482121	0.176643819	UP	0.014026702	0.098357162	0.232075374	0	0	0.016216953
TraesCS1B01G437300LC.1	TraesCS1B01G437300LC.1	6.806048143	22.5027126	12.13938239	0	0	2.050136336	7.249713246	4.346118041	0.003481501	0.052022209	UP	0.248341613	0.741709743	0.351185938	0	0	0.063804404
TraesCS5B01G148400.1	TraesCS5B01G148400.1	0	2.935136427	19.42301182	0.916392054	0	0	3.879090051	4.343317445	0.041119137	0.238690408	UP	0	0.021736389	0.126245847	0.006942724	0	0
TraesCS2D01G444800LC.1	TraesCS2D01G444800LC.1	16.63700657	3.913515236	1.213938239	0.916392054	0	0	3.780142017	4.339308668	0.024830804	0.178069931	UP	0.329159945	0.06994287	0.019042082	0.016755108	0	0
TraesCS5D01G388700.1	TraesCS5D01G388700.1	5.293593	4.891894044	67.98054138	3.665568217	0	0	13.63859944	4.338993035	0.001503655	0.029618694	UP	0.027242612	0.02274154	0.277375992	0.01743306	0	0	Putative lipoxygenase 3
TraesCS6A01G532900LC.1	TraesCS6A01G532900LC.1	1.512455143	4.891894044	15.78119711	0	0	1.025068168	3.868435744	4.331356449	0.022304342	0.166895694	UP	0.046433221	0.13566505	0.384124757	0	0	0.026841853
TraesCS1B01G552000LC.1	TraesCS1B01G552000LC.1	25.71173743	47.94056164	26.70664126	2.749176163	1.106132988	1.025068168	17.53988627	4.329601779	3.65E-06	0.000304887	UP	0.067553348	0.113779286	0.055631501	0.006675013	0.002090095	0.002297109
TraesCS1A01G236900.2	TraesCS1A01G236900.2	0	3.913515236	18.20907358	0.916392054	0	0	3.839830146	4.328481373	0.04048747	0.236368279	UP	0	0.041522812	0.169569991	0.009946964	0	0	probable receptor-like protein kinase At2g39360	Fragaria vesca|bHLH|bHLH family protein
TraesCS1A01G236900.3	TraesCS1A01G236900.3	0	3.913515236	18.20907358	0.916392054	0	0	3.839830146	4.328481373	0.04048747	0.236368279	UP	0	0.041743092	0.170469567	0.009999733	0	0	probable receptor-like protein kinase At2g39360	Fragaria vesca|bHLH|bHLH family protein
TraesCS2A01G355300.1	TraesCS2A01G355300.1	0	3.913515236	18.20907358	0.916392054	0	0	3.839830146	4.328481373	0.04048747	0.236368279	UP	0	0.032182302	0.131425413	0.007709405	0	0	peroxidase 46-like	Genlisea aurea|NAC|NAC family protein
TraesCS4B01G073200.1	TraesCS4B01G073200.1	0	3.913515236	18.20907358	0.916392054	0	0	3.839830146	4.328481373	0.04048747	0.236368279	UP	0	0.02321113	0.094789125	0.005560323	0	0	Putative B3 domain-containing protein
TraesCS4B01G073200.2	TraesCS4B01G073200.2	0	3.913515236	18.20907358	0.916392054	0	0	3.839830146	4.328481373	0.04048747	0.236368279	UP	0	0.023245415	0.094929138	0.005568536	0	0	Putative B3 domain-containing protein
TraesCS3A01G213700LC.1	TraesCS3A01G213700LC.1	4.537365429	2.935136427	14.56725887	0.916392054	0	0	3.826025463	4.32606585	0.019665293	0.155395771	UP	0.188770572	0.110307097	0.480501134	0.035232703	0	0
TraesCS2A01G635000LC.1	TraesCS2A01G635000LC.1	40.08006129	65.55138019	411.525063	6.414744381	14.37972885	5.12534084	90.51271976	4.321708167	7.86E-05	0.003454078	UP	2.744917727	4.055341431	22.34515083	0.405989144	0.708263589	0.299389894
TraesCS3D01G095300.1	TraesCS3D01G095300.1	6.806048143	2.935136427	12.13938239	0.916392054	0	0	3.799493169	4.321579494	0.018508859	0.14979919	UP	0.092653446	0.036094371	0.1310235	0.011528744	0	0
TraesCS1D01G026300.1	TraesCS1D01G026300.1	3.781137857	10.7621669	7.283629434	0.916392054	0	0	3.790554374	4.320507874	0.017399854	0.144490055	UP	0.055187025	0.141892299	0.084284625	0.012360325	0	0		Malus domestica|CPP|CPP family protein
TraesCS2B01G442500.1	TraesCS2B01G442500.1	3.024910286	1.956757618	16.99513535	0.916392054	0	0	3.815532551	4.318197454	0.023899583	0.174027627	UP	0.025216543	0.014735155	0.112326888	0.007059736	0	0	U-box domain-containing protein 11-like	Ipomoea trifida|ERF|ERF family protein
TraesCS3D01G514700.1	TraesCS3D01G514700.1	56.71706786	15.65406094	25.49270302	2.749176163	0	2.050136336	17.11052405	4.312620592	1.80E-05	0.001111064	UP	0.486475222	0.121288215	0.173359995	0.021791325	0	0.014998338	DIMBOA UDP-glucosyltransferase BX8-like
TraesCS5B01G206100.1	TraesCS5B01G206100.1	0	0	21.8508883	0	0	1.025068168	3.812659412	4.312526337	0.070927428	0.322786102	UP	0	0	0.211675477	0	0	0.010682714
TraesCS1B01G382500.1	TraesCS1B01G382500.1	43.10497157	12.71892452	24.27876478	0.916392054	1.106132988	2.050136336	14.02922037	4.311242529	4.72E-05	0.002346922	UP	0.15132909	0.040335744	0.067578367	0.002973107	0.002792837	0.00613891	Putative disease resistance protein RGA3
TraesCS7B01G309400LC.1	TraesCS7B01G309400LC.1	15.12455143	23.48109141	23.06482654	0	2.212265977	1.025068168	10.81796725	4.311202255	0.000239599	0.007857556	UP	0.491446501	0.689218067	0.594196354	0	0.051698072	0.02840926	SORBIDRAFT_10g023023; Sb10g023023; hypothetical protein
TraesCS5A01G518500LC.1	TraesCS5A01G518500LC.1	3.781137857	5.870272853	12.13938239	0	0	1.025068168	3.802643545	4.311075477	0.018076194	0.147641452	UP	0.048647522	0.068224621	0.123828568	0	0	0.011248753	E3 ubiquitin-protein ligase BAH1
TraesCS1A01G215900.1	TraesCS1A01G215900.1	94.52844643	91.96760803	281.6336714	6.414744381	13.27359586	4.100272672	81.9863898	4.308771241	1.34E-13	1.18E-10	UP	1.226825267	1.078200955	2.897949504	0.076936718	0.123894505	0.045388555	SAPK3; serine/threonine-protein kinase SAPK3-like	Arachis duranensis|LBD|LBD family protein
TraesCS5A01G017900.1	TraesCS5A01G017900.1	55.20461272	0.978378809	27.9205795	0	4.424531954	0	14.75468383	4.308093322	0.001465817	0.029020892	UP	1.087379747	0.017408347	0.436029975	0	0.062678194	0
TraesCS2B01G203500LC.1	TraesCS2B01G203500LC.1	6.049820572	5.870272853	9.711505912	0	0	1.025068168	3.776111251	4.306997594	0.016742929	0.141631885	UP	0.080955716	0.070959074	0.103033309	0	0	0.011699605	Adenosine deaminase-like protein
TraesCS4B01G384200.1	TraesCS4B01G384200.1	5.293593	7.827030471	8.497567673	0.916392054	0	0	3.755763866	4.30681526	0.016756889	0.141692689	UP	0.043638629	0.058285725	0.055539406	0.006981295	0	0	organic cation/carnitine transporter 7-like
TraesCS2A01G482900LC.1	TraesCS2A01G482900LC.1	4.537365429	9.783788089	7.283629434	0	0	1.025068168	3.771641853	4.306685005	0.017182137	0.14365134	UP	0.159042923	0.309786336	0.202415832	0	0	0.03064621	uncharacterized protein LOC103637977
TraesCS3A01G241000.1	TraesCS3A01G241000.1	67.30425386	259.2703844	444.3013955	19.24423314	14.37972885	5.12534084	134.9375561	4.305272014	1.68E-13	1.42E-10	UP	0.703310703	2.447384772	3.681022188	0.185840101	0.108068388	0.045681557	mannan endo-1;4-beta-mannosidase 1
TraesCS3B01G291100.4	TraesCS3B01G291100.4	30.24910286	35.22163712	58.26903547	0	5.530664942	1.025068168	21.71591809	4.299814704	1.95E-06	0.000183125	UP	0.169166258	0.177932554	0.258359906	0	0.022244459	0.004889533	ABC transporter B family member 11
TraesCS3B01G604200.1	TraesCS3B01G604200.1	37.81137857	19.56757618	1.213938239	0.916392054	0	2.050136336	10.25990356	4.297941993	0.001883012	0.034313065	UP	0.78654405	0.367690324	0.020020881	0.017616351	0	0.036374473
TraesCS5A01G103200.1	TraesCS5A01G103200.1	36.29892343	45.00542521	151.7422799	7.331136435	1.106132988	3.075204504	40.75985041	4.297147427	1.95E-08	3.73E-06	UP	0.541029943	0.60595037	1.793164808	0.100979443	0.011857091	0.039094439
TraesCS6B01G117900.1	TraesCS6B01G117900.1	51.42347486	45.00542521	64.33872667	0.916392054	3.318398965	4.100272672	28.18378174	4.295972877	6.38E-09	1.45E-06	UP	0.145220415	0.114808952	0.144053813	0.002391562	0.006739662	0.009876258
TraesCS5A01G534200.1	TraesCS5A01G534200.1	7.562275715	13.69730332	0	0	0	1.025068168	3.714107868	4.295414474	0.036498097	0.222898334	UP	0.055673791	0.091091528	0	0	0	0.006436718
TraesCS4B01G279400LC.1	TraesCS4B01G279400LC.1	10.587186	0.978378809	9.711505912	0	1.106132988	0	3.730533952	4.289760776	0.024767034	0.177847922	UP	0.176515803	0.014735155	0.128373586	0	0.013263363	0
TraesCS5A01G159500LC.1	TraesCS5A01G159500LC.1	36.29892343	45.00542521	150.5283416	7.331136435	1.106132988	3.075204504	40.55752737	4.289557034	2.01E-08	3.83E-06	UP	0.670488007	0.750942644	2.204456795	0.125141882	0.014694265	0.048448987
TraesCS3A01G479400.1	TraesCS3A01G479400.1	37.81137857	0	1.213938239	0.916392054	1.106132988	0	6.841306976	4.285592415	0.020095735	0.157111973	UP	0.601144381	0	0.015301673	0.013463926	0.012647564	0	Disease resistance protein RPP13
TraesCS5D01G160100LC.1	TraesCS5D01G160100LC.1	15.12455143	0.978378809	4.855752956	0	0	1.025068168	3.66395856	4.279573806	0.027896627	0.190541217	UP	0.420801067	0.02458929	0.107111711	0	0	0.024325429
TraesCS3A01G223300.1	TraesCS3A01G223300.1	4.537365429	11.74054571	4.855752956	0.916392054	0	0	3.675009358	4.278543368	0.019754562	0.15581871	UP	0.077388702	0.180886734	0.065662352	0.014444058	0	0
TraesCSU01G249800.1	TraesCSU01G249800.1	12.85586872	19.56757618	6.069691195	0.916392054	0	1.025068168	6.739099385	4.276095462	0.003546216	0.052727028	UP	0.267424977	0.367690324	0.100104403	0.017616351	0	0.018187237
TraesCS2B01G666700LC.1	TraesCS2B01G666700LC.1	12.09964114	3.913515236	4.855752956	0	1.106132988	0	3.662507054	4.271402702	0.020708215	0.159845782	UP	0.297583075	0.086945557	0.094684386	0	0.019565293	0	uncharacterized protein LOC100274431
TraesCS2D01G220900.1	TraesCS2D01G220900.1	910.4979961	1721.946704	4637.244073	296.9110256	33.18398965	47.15313573	1274.489487	4.267317397	0.000102359	0.00419307	UP	7.994390283	13.65748358	32.28139935	2.40916635	0.209545441	0.353126542	Beta-amylase
TraesCS5A01G518200LC.1	TraesCS5A01G518200LC.1	0.756227571	0.978378809	19.42301182	0	1.106132988	0	3.710625199	4.260748962	0.038748483	0.230505923	UP	0.046115185	0.053894335	0.939061578	0	0.048511205	0
TraesCS3B01G139500.1	TraesCS3B01G139500.1	80.91635015	53.81083449	359.3257187	14.66227287	11.06132988	0	86.62941769	4.260739298	0.003091101	0.048135679	UP	5.073319902	3.047686697	17.8620093	0.849554748	0.498777176	0
TraesCS2D01G246700LC.1	TraesCS2D01G246700LC.1	223.8433612	144.8000637	438.2317043	18.32784109	12.16746287	11.27574985	141.4410305	4.260668622	2.16E-20	6.10E-17	UP	8.516725861	4.976704244	13.21959923	0.644427213	0.332944422	0.365920982
TraesCS5B01G240200.1	TraesCS5B01G240200.1	22.68682714	45.98380402	129.8913916	2.749176163	7.742930919	0	34.84235497	4.260177256	6.42E-07	7.26E-05	UP	0.292731177	0.535975257	1.328806156	0.032781732	0.071852828	0	probable carboxylesterase 2
TraesCS5A01G130200.1	TraesCS5A01G130200.1	7.562275715	0	13.35332063	0	0	1.025068168	3.656777419	4.257841541	0.040406041	0.236146597	UP	0.081642891	0	0.114298673	0	0	0.009439132
TraesCS2D01G220900.2	TraesCS2D01G220900.2	880.2488932	1420.60603	3938.015647	253.8405991	30.97172368	43.05286305	1094.455959	4.248933074	6.62E-05	0.003045357	UP	7.836999064	11.42516789	27.79763129	2.088524155	0.198313805	0.326933764	Beta-amylase
TraesCS2D01G220900.3	TraesCS2D01G220900.3	880.2488932	1420.60603	3938.015647	253.8405991	30.97172368	43.05286305	1094.455959	4.248933074	6.62E-05	0.003045357	UP	7.774800659	11.33449195	27.57701517	2.071948566	0.196739886	0.324339052	Beta-amylase
TraesCS7D01G328900LC.1	TraesCS7D01G328900LC.1	16.63700657	16.63243975	4.855752956	0.916392054	1.106132988	0	6.691287387	4.248080397	0.003995799	0.057174685	UP	0.313817745	0.283401991	0.072618109	0.015974149	0.015005585	0
TraesCS3A01G051600LC.1	TraesCS3A01G051600LC.1	7.562275715	14.67568213	15.78119711	0.916392054	0	1.025068168	6.660102529	4.245073243	0.003441926	0.051646174	UP	0.106195853	0.186164975	0.175703753	0.011892426	0	0.012277819
TraesCS1B01G568300LC.1	TraesCS1B01G568300LC.1	3.781137857	4.891894044	12.13938239	0	0	1.025068168	3.63958041	4.244217023	0.021660391	0.16395603	UP	0.097295044	0.113707701	0.247657136	0	0	0.022497507	Mavicyanin
TraesCSU01G307500LC.1	TraesCSU01G307500LC.1	6.049820572	4.891894044	9.711505912	0.916392054	0	0	3.59493543	4.239986197	0.020358069	0.158217029	UP	0.066716602	0.048731872	0.084911018	0.009339139	0	0
TraesCS3B01G100400LC.1	TraesCS3B01G100400LC.1	5.293593	6.848651662	8.497567673	0	1.106132988	0	3.624324221	4.23969126	0.019642073	0.155294395	UP	0.167126665	0.195319186	0.212704107	0	0.02511573	0
TraesCS6D01G163500LC.1	TraesCS6D01G163500LC.1	0	20.54595499	0	0.916392054	0	0	3.57705784	4.238449456	0.078311007	0.340507019	UP	0	0.55449675	0	0.025301337	0	0
TraesCS3B01G003500.1	TraesCS3B01G003500.1	0	9.783788089	10.92544415	0	0	1.025068168	3.622383401	4.238334745	0.043225367	0.245310884	UP	0	0.174083472	0.170620425	0	0	0.017221543	hypothetical protein
TraesCS1D01G111200LC.1	TraesCS1D01G111200LC.1	8.318503286	4.891894044	7.283629434	0	1.106132988	0	3.600026625	4.236263019	0.020128202	0.157224805	UP	0.270295576	0.143587097	0.187640954	0	0.025849036	0
TraesCS5B01G437100LC.1	TraesCS5B01G437100LC.1	50.66724729	9.783788089	15.78119711	0	0	4.100272672	13.38875086	4.234243647	0.000467004	0.01285673	UP	0.769793077	0.134275988	0.19009587	0	0	0.053134043
TraesCS5D01G151600.1	TraesCS5D01G151600.1	0	15.65406094	4.855752956	0.916392054	0	0	3.571034325	4.230962471	0.047101161	0.257673373	UP	0	0.327857205	0.089259759	0.019634892	0	0
TraesCS7A01G427200.1	TraesCS7A01G427200.1	0	0.978378809	37.63208541	0	0	2.050136336	6.776766759	4.229939811	0.030470385	0.200595266	UP	0	0.013291508	0.448711223	0	0	0.026297761	xyloglucan endotransglucosylase/hydrolase protein 24-like
TraesCS6A01G072300.1	TraesCS6A01G072300.1	8.318503286	0	12.13938239	0.916392054	0	0	3.562379622	4.227859635	0.042742351	0.243917249	UP	0.092576235	0	0.107111711	0.009424748	0	0	Wall-associated receptor kinase 2
TraesCS3B01G291100.5	TraesCS3B01G291100.5	30.24910286	35.22163712	52.19934428	0	5.530664942	1.025068168	20.70430289	4.227765161	3.07E-06	0.000266017	UP	0.168954004	0.177709301	0.231157018	0	0.022216549	0.004883399	ABC transporter B family member 11
TraesCS3A01G584800LC.1	TraesCS3A01G584800LC.1	5.293593	7.827030471	7.283629434	0	1.106132988	0	3.585064316	4.225053823	0.02034719	0.158191233	UP	0.070133511	0.093673487	0.076508365	0	0.010539637	0
TraesCS3D01G518100LC.1	TraesCS3D01G518100LC.1	9.830958429	1.956757618	8.497567673	0	1.106132988	0	3.565236118	4.221764867	0.024801146	0.177981027	UP	0.16514457	0.029692728	0.113174638	0	0.013363464	0
TraesCS2B01G799800LC.1	TraesCS2B01G799800LC.1	8.318503286	5.870272853	6.069691195	0	0	1.025068168	3.547255917	4.221594035	0.020821352	0.160210778	UP	0.420801067	0.268246804	0.243435707	0	0	0.044228053
TraesCS7A01G188800LC.1	TraesCS7A01G188800LC.1	13.61209629	48.91894044	159.0259093	6.414744381	1.106132988	4.100272672	38.86301601	4.221311351	7.71E-07	8.49E-05	UP	0.582647631	1.891483876	5.396782372	0.253743215	0.034051134	0.149694947
TraesCS6A01G450600LC.1	TraesCS6A01G450600LC.1	12.09964114	1.956757618	6.069691195	0	0	1.025068168	3.525193021	4.217186985	0.026209237	0.18372051	UP	0.401959228	0.058720693	0.159868226	0	0	0.029045288
TraesCS3A01G309700LC.1	TraesCS3A01G309700LC.1	46.12988186	4.891894044	4.855752956	0.916392054	1.106132988	1.025068168	9.820853679	4.216490763	0.001815796	0.033583793	UP	0.885133278	0.084790657	0.073870146	0.016249566	0.015264301	0.016776158
TraesCS4B01G293500LC.1	TraesCS4B01G293500LC.1	4.537365429	4.891894044	10.92544415	0	1.106132988	0	3.576806102	4.214615268	0.022201638	0.166554713	UP	0.132016021	0.128571453	0.252027556	0	0.023145869	0
TraesCSU01G117700.1	TraesCSU01G117700.1	3.781137857	6.848651662	9.711505912	0.916392054	0	0	3.542947914	4.214415304	0.022239417	0.166600545	UP	0.019872542	0.032514764	0.040467234	0.004450885	0	0
TraesCS6D01G371600.1	TraesCS6D01G371600.1	6.806048143	0	13.35332063	0	0	1.025068168	3.53073949	4.203592724	0.044994151	0.251257774	UP	0.027189061	0	0.042293586	0	0	0.003492733	Os02g0816000; C2 domain containing protein.
TraesCS1B01G419900LC.1	TraesCS1B01G419900LC.1	6.049820572	1.956757618	12.13938239	0	1.106132988	0	3.542015595	4.200789683	0.026462547	0.184792694	UP	0.176021361	0.051428581	0.280030618	0	0.023145869	0
TraesCS2B01G332600.1	TraesCS2B01G332600.1	5.293593	3.913515236	10.92544415	0.916392054	0	0	3.508157407	4.199985961	0.023599095	0.172656785	UP	0.047702145	0.031856571	0.078057117	0.007631375	0	0
TraesCS5B01G291200.1	TraesCS5B01G291200.1	0	17.61081856	2.427876478	0	0	1.025068168	3.510627201	4.19996999	0.05412036	0.278233428	UP	0	0.400096928	0.048412073	0	0	0.021989088
TraesCSU01G368100LC.1	TraesCSU01G368100LC.1	1.512455143	13.69730332	4.855752956	0	1.106132988	0	3.528607402	4.199506804	0.029272728	0.195675328	UP	0.008917638	0.072953656	0.022699171	0	0.004690487	0	putative protein FAR1-RELATED SEQUENCE 10
TraesCS7A01G290600LC.1	TraesCS7A01G290600LC.1	112.6779082	355.1515076	643.3872667	29.32454574	3.318398965	27.67684054	195.2560779	4.199044733	2.98E-05	0.001645029	UP	2.149692306	6.120625655	9.731864046	0.517014747	0.045531231	0.450367941
TraesCS4A01G426300.1	TraesCS4A01G426300.1	23.44305472	36.20001593	81.33386201	7.331136435	0	0	24.71801151	4.19379334	1.28E-05	0.000847965	UP	0.273190221	0.381069631	0.751464361	0.078950769	0	0	GDSL esterase/lipase
TraesCS4D01G241000LC.1	TraesCS4D01G241000LC.1	10.587186	1.956757618	7.283629434	0.916392054	0	0	3.457327518	4.191828209	0.027134899	0.18752995	UP	0.135820517	0.022676003	0.074083028	0.010864263	0	0
TraesCS1D01G514000LC.1	TraesCS1D01G514000LC.1	1.512455143	3.913515236	14.56725887	0	1.106132988	0	3.516560372	4.180415721	0.031085562	0.203111366	UP	0.014510382	0.033916263	0.110805218	0	0.007632151	0	protein FAR1-RELATED SEQUENCE 5-like
TraesCS6D01G275100.1	TraesCS6D01G275100.1	9.074730858	6.848651662	3.641814717	0	0	1.025068168	3.431710901	4.176596642	0.024706093	0.17769872	UP	0.050120226	0.034168741	0.015947153	0	0	0.004828869	Putative potassium transporter 16
TraesCS1A01G100100.1	TraesCS1A01G100100.1	12.85586872	35.22163712	80.11992377	1.832784109	1.106132988	4.100272672	22.53943656	4.172805494	5.85E-06	0.000453534	UP	0.211176919	0.52263584	1.04344988	0.027822134	0.013067594	0.057447507	hypothetical protein
TraesCS2D01G351400LC.1	TraesCS2D01G351400LC.1	6.806048143	12.71892452	0	0.916392054	0	0	3.406894119	4.17264516	0.046612163	0.256271358	UP	0.032825219	0.055412485	0	0.004084398	0	0	uncharacterized LOC106797892
TraesCS2D01G286800.1	TraesCS2D01G286800.1	6.806048143	1.956757618	10.92544415	0	1.106132988	0	3.465730483	4.170339808	0.027857861	0.190405734	UP	0.14291357	0.03711591	0.181887811	0	0.01670433	0	nudix hydrolase 13; mitochondrial-like
TraesCS3A01G390400.1	TraesCS3A01G390400.1	6.049820572	3.913515236	9.711505912	0	0	1.025068168	3.449984981	4.169687998	0.0246412	0.177414945	UP	0.165222505	0.096546907	0.21028066	0	0	0.023877722	BAG family molecular chaperone regulator 2-like
TraesCS4D01G283400.1	TraesCS4D01G283400.1	0	8.80540928	10.92544415	0.916392054	0	0	3.441207581	4.167780519	0.049554667	0.265541234	UP	0	0.064145975	0.069855464	0.006829528	0	0	Cytochrome P450 704C1
TraesCS1B01G381100LC.1	TraesCS1B01G381100LC.1	10.587186	8.80540928	0	0.916392054	0	0	3.384831222	4.167278727	0.046512333	0.255951169	UP	0.457570092	0.343772604	0	0.036600963	0	0
TraesCS7D01G331300LC.1	TraesCS7D01G331300LC.1	8.318503286	3.913515236	7.283629434	0	1.106132988	0	3.436963491	4.165753581	0.024582087	0.177099028	UP	0.179759679	0.076393912	0.124790343	0	0.017190864	0
TraesCS3A01G313000LC.1	TraesCS3A01G313000LC.1	7.562275715	5.870272853	6.069691195	0	0	1.025068168	3.421217988	4.165598849	0.023759422	0.173342711	UP	0.172636335	0.121054968	0.109858165	0	0	0.019959326
TraesCS3A01G079300.1	TraesCS3A01G079300.1	5.293593	11.74054571	2.427876478	0.916392054	0	0	3.396401207	4.164587644	0.028441815	0.192426593	UP	0.077009346	0.154285744	0.028003062	0.012319932	0	0	F-box protein PP2-B10-like
TraesCS5B01G141200.1	TraesCS5B01G141200.1	1.512455143	0	18.20907358	0	1.106132988	0	3.471276953	4.162107979	0.057990642	0.288409365	UP	0.020526881	0	0.195936057	0	0.010796701	0	Myb-related protein 306
TraesCS2A01G338000LC.1	TraesCS2A01G338000LC.1	3.024910286	6.848651662	9.711505912	0	0	1.025068168	3.435022671	4.1582257	0.026114205	0.183302307	UP	0.117092471	0.239478306	0.298049979	0	0	0.033844075
TraesCS7B01G283400.1	TraesCS7B01G283400.1	0.756227571	1.956757618	16.99513535	0	1.106132988	0	3.469042254	4.157694074	0.04133019	0.239212051	UP	0.005864823	0.013708315	0.10449923	0	0.006169543	0	Peptide transporter PTR2
TraesCS1A01G343500.1	TraesCS1A01G343500.1	13.61209629	15.65406094	7.283629434	0	1.106132988	1.025068168	6.446831303	4.156117681	0.004306578	0.060071017	UP	0.488672206	0.507649866	0.207312989	0	0.028559016	0.03138765
TraesCS6B01G768800LC.1	TraesCS6B01G768800LC.1	20.41814443	15.65406094	0	0	0	2.050136336	6.353723618	4.155879241	0.018544217	0.149980923	UP	0.605953536	0.419657223	0	0	0	0.051894248	S-locus-specific glycoprotein S13
TraesCS4A01G313900.1	TraesCS4A01G313900.1	12.09964114	5.870272853	1.213938239	0.916392054	0	0	3.350040715	4.155129487	0.033225391	0.211119675	UP	0.04914465	0.021538065	0.003909187	0.003439689	0	0	Putative LRR receptor-like serine/threonine-protein kinase
TraesCS7D01G134200.1	TraesCS7D01G134200.1	18.14946172	3.913515236	14.56725887	0	1.106132988	1.025068168	6.460239496	4.154384765	0.005546438	0.070627313	UP	0.137873387	0.026855198	0.087736555	0	0.006043205	0.006641755
TraesCS5A01G683600LC.1	TraesCS5A01G683600LC.1	15.880779	1.956757618	1.213938239	0	0	1.025068168	3.346090504	4.148676562	0.040047848	0.235001438	UP	0.609436027	0.067832525	0.036935073	0	0	0.033552316
TraesCS4A01G400000LC.1	TraesCS4A01G400000LC.1	8.318503286	7.827030471	20.63695006	0	1.106132988	1.025068168	6.485614163	4.148272975	0.004820101	0.064433283	UP	0.462881173	0.393428646	0.910449545	0	0.044266474	0.048650858
TraesCS2A01G216500.1	TraesCS2A01G216500.1	6.049820572	0	13.35332063	0.916392054	0	0	3.386588876	4.147243146	0.050550164	0.26841465	UP	0.039604806	0	0.069307578	0.005543969	0	0	Cysteine-rich receptor-like protein kinase 10	Kalanchoe laxiflora|ERF|ERF family protein
TraesCS2D01G459700.1	TraesCS2D01G459700.1	10.587186	5.870272853	18.20907358	1.832784109	0	0	6.083219425	4.146383967	0.007524377	0.08573685	UP	0.22550105	0.112946023	0.307497736	0.03607559	0	0
TraesCS7D01G336900.1	TraesCS7D01G336900.1	0.756227571	13.69730332	4.855752956	0	1.106132988	0	3.402569473	4.143144841	0.037301699	0.225424001	UP	0.012109383	0.198129534	0.061647028	0	0.012738554	0
TraesCS5A01G472800.1	TraesCS5A01G472800.1	0	0	19.42301182	0.916392054	0	0	3.389900646	4.141822768	0.090673024	0.366647675	UP	0	0	0.212233731	0.011671515	0	0
TraesCS6A01G216800LC.1	TraesCS6A01G216800LC.1	8.318503286	14.67568213	13.35332063	0	1.106132988	1.025068168	6.413117867	4.138159471	0.004321624	0.060208647	UP	0.278424766	0.443716518	0.354354533	0	0.026626451	0.029263674
TraesCS7B01G193300.1	TraesCS7B01G193300.1	36.29892343	52.83245568	166.3095387	0.916392054	5.530664942	8.200545344	45.01475336	4.138147189	2.67E-08	4.95E-06	UP	0.655084904	0.861289739	2.379616935	0.015283375	0.071783472	0.126229253
TraesCS4A01G402900.1	TraesCS4A01G402900.1	9.830958429	1.956757618	7.283629434	0	0	1.025068168	3.349402275	4.134820704	0.030310727	0.199896408	UP	0.046872522	0.008427604	0.027533178	0	0	0.004168585
TraesCS5B01G235200.1	TraesCS5B01G235200.1	108.1405427	30.32974308	112.8962562	0	0	14.35095435	44.2862494	4.131496114	0.039308282	0.232303463	UP	1.573190916	0.398571504	1.302142371	0	0	0.178068499	hypothetical protein
TraesCS5B01G490000LC.1	TraesCS5B01G490000LC.1	2.268682714	0	16.99513535	0	1.106132988	0	3.394991841	4.129181662	0.057909588	0.288160749	UP	0.019521699	0	0.115945667	0	0.006845331	0	hypothetical protein
TraesCS4A01G031000LC.1	TraesCS4A01G031000LC.1	6.049820572	0.978378809	12.13938239	0.916392054	0	0	3.347328971	4.129095091	0.035568185	0.219707469	UP	0.188330547	0.027512493	0.299613178	0.026362931	0	0
TraesCS5D01G214100.1	TraesCS5D01G214100.1	3.781137857	0.978378809	30.34845597	0.916392054	0	1.025068168	6.174905477	4.127972306	0.014373324	0.128672366	UP	0.043795428	0.010236652	0.278694825	0.009808931	0	0.010126805
TraesCS4A01G360300LC.1	TraesCS4A01G360300LC.1	72.59784686	72.40003186	179.6628594	4.581960272	12.16746287	2.050136336	57.24338293	4.12769587	4.59E-11	1.93E-08	UP	0.314372781	0.283207391	0.616830088	0.018336086	0.03789348	0.007572118
TraesCS7A01G594800LC.1	TraesCS7A01G594800LC.1	6.806048143	19.56757618	8.497567673	0.916392054	0	1.025068168	6.135442036	4.127530721	0.005846841	0.07325356	UP	0.208949495	0.542660202	0.206836408	0.025999305	0	0.026841853
TraesCS4A01G172600LC.1	TraesCS4A01G172600LC.1	0	5.870272853	13.35332063	0	1.106132988	0	3.388287745	4.127032283	0.05399684	0.277980557	UP	0	0.101748788	0.203142901	0	0.015264301	0
TraesCS1B01G730200LC.1	TraesCS1B01G730200LC.1	9.074730858	9.783788089	0	0	0	1.025068168	3.313931186	4.125716202	0.049776098	0.266304925	UP	0.306037139	0.298052005	0	0	0	0.029485368
TraesCSU01G644600LC.1	TraesCSU01G644600LC.1	17.39323414	5.870272853	12.13938239	0	0	2.050136336	6.242170954	4.125645502	0.007106106	0.082733302	UP	0.230438679	0.070255115	0.127513942	0	0	0.023167075
TraesCS2D01G573600.1	TraesCS2D01G573600.1	1.512455143	1.956757618	15.78119711	0	0	1.025068168	3.379246339	4.124349698	0.039064419	0.231489986	UP	0.005799153	0.00677741	0.047974238	0	0	0.003352342	Disease resistance protein RGA2
TraesCS2D01G327500.1	TraesCS2D01G327500.1	1.512455143	1.956757618	15.78119711	0	1.106132988	0	3.392757143	4.124295951	0.038890691	0.231035673	UP	0.014355687	0.016777341	0.118759253	0	0.007550785	0	hypothetical protein
TraesCS6A01G111400.1	TraesCS6A01G111400.1	86.96617072	99.79463851	120.1798857	12.82948876	1.106132988	3.075204504	53.99192019	4.123822748	1.09E-11	5.20E-09	UP	0.500176978	0.518471859	0.548013406	0.068189391	0.004575346	0.015085537	achilleol B synthase-like
TraesCS1D01G009900LC.1	TraesCS1D01G009900LC.1	6.049820572	6.848651662	6.069691195	0	1.106132988	0	3.34571607	4.122969451	0.026001365	0.182854596	UP	0.256488269	0.262285764	0.204022307	0	0.033726838	0
TraesCS6D01G467800LC.1	TraesCS6D01G467800LC.1	5.293593	8.80540928	4.855752956	0	0	1.025068168	3.329970567	4.122767802	0.02703927	0.187208026	UP	0.126692794	0.1903687	0.092139106	0	0	0.0209251	eukaryotic translation initiation factor 5A-2
TraesCS5D01G203500.1	TraesCS5D01G203500.1	1.512455143	9.783788089	24.27876478	0.916392054	1.106132988	0	6.266255509	4.12272856	0.009808722	0.101608029	UP	0.027975694	0.163474507	0.35605001	0.015664401	0.014714618	0
TraesCS3B01G418500LC.1	TraesCS3B01G418500LC.1	15.880779	9.783788089	26.70664126	1.832784109	1.106132988	0	9.218354241	4.122285518	0.00093196	0.021250439	UP	0.266771997	0.14846364	0.35569172	0.028452069	0.013363464	0
TraesCS2D01G199800.1	TraesCS2D01G199800.1	4.537365429	0	14.56725887	0	0	1.025068168	3.354948744	4.121639046	0.054016704	0.27802989	UP	0.019899952	0	0.050653814	0	0	0.00383455
TraesCS7A01G103600.1	TraesCS7A01G103600.1	11.34341357	24.45947022	48.55752956	4.581960272	0	0	14.82372894	4.120598762	0.000247488	0.00806572	UP	0.118442833	0.230704836	0.401982966	0.044213048	0	0	gpm554; uncharacterized protein LOC100285134 precursor
TraesCS4B01G211500.3	TraesCS4B01G211500.3	19.66191686	14.67568213	1.213938239	0	1.106132988	1.025068168	6.280456398	4.117465727	0.009291762	0.098207486	UP	0.261273498	0.17616208	0.012789458	0	0.010571098	0.011618115	uncharacterized WD repeat-containing protein C2A9.03-like
TraesCS1A01G000600.1	TraesCS1A01G000600.1	40.83628886	31.30812188	53.41328251	0	4.424531954	3.075204504	22.17623829	4.112565643	9.20E-07	9.87E-05	UP	0.12789826	0.088576806	0.132633639	0	0.009966186	0.008214967
TraesCS7B01G284800LC.1	TraesCS7B01G284800LC.1	6.049820572	1.956757618	10.92544415	0.916392054	0	0	3.308069066	4.112350065	0.032105808	0.206883225	UP	0.161265079	0.047117203	0.230899497	0.022574247	0	0
TraesCS1D01G032700LC.1	TraesCS1D01G032700LC.1	0	17.61081856	1.213938239	0	1.106132988	0	3.321814965	4.110983972	0.067825358	0.314909897	UP	0	0.528486241	0.031973645	0	0.026427746	0
TraesCS5B01G495800.1	TraesCS5B01G495800.1	5.293593	8.80540928	20.63695006	0.916392054	0	1.025068168	6.112902094	4.110210252	0.006618756	0.079287898	UP	0.016444424	0.024709406	0.050827609	0.002630774	0	0.002716028	Disease resistance protein RGA2
TraesCS5A01G216900LC.1	TraesCS5A01G216900LC.1	9.830958429	8.80540928	0	0	0	1.025068168	3.27690598	4.109694976	0.051338384	0.270390856	UP	0.442053646	0.357662406	0	0	0	0.039313824
TraesCS4A01G227100.1	TraesCS4A01G227100.1	1.512455143	2.935136427	14.56725887	0.916392054	0	0	3.321873749	4.107271829	0.037821783	0.227280479	UP	0.02071636	0.03631649	0.158195758	0.01159969	0	0	glucuronoxylan 4-O-methyltransferase 2
TraesCS6B01G299000LC.1	TraesCS6B01G299000LC.1	5.293593	9.783788089	3.641814717	0	1.106132988	0	3.304221466	4.106826385	0.029196634	0.195375287	UP	0.076261682	0.127323187	0.041596781	0	0.011460576	0
TraesCS5A01G207100LC.1	TraesCS5A01G207100LC.1	13.61209629	4.891894044	0	0	0	1.025068168	3.254843083	4.103610033	0.054554806	0.279203479	UP	0.279241261	0.090651762	0	0	0	0.0179358
TraesCS2A01G689000LC.1	TraesCS2A01G689000LC.1	6.806048143	14.67568213	14.56725887	0	2.212265977	0	6.376875853	4.101535827	0.006526134	0.078664772	UP	0.272952043	0.531660333	0.463185778	0	0.063807531	0	uncharacterized protein LOC103630538
TraesCS5D01G109700.1	TraesCS5D01G109700.1	28.73664772	17.61081856	6.069691195	0	1.106132988	2.050136336	9.262237799	4.099204904	0.001335672	0.027238082	UP	0.349517826	0.193489498	0.05853099	0	0.009675732	0.021268135	Rho GTPase-activating protein GacA
TraesCS3A01G257600LC.1	TraesCS3A01G257600LC.1	76.37898472	36.20001593	25.49270302	0.916392054	0	7.175477176	24.36059548	4.098726755	5.16E-06	0.000411032	UP	0.702494343	0.300761568	0.185896358	0.007789048	0	0.056290249	SORBIDRAFT_02g009798; Sb02g009798; hypothetical protein
TraesCS2B01G430600.1	TraesCS2B01G430600.1	3.024910286	0	15.78119711	0	0	1.025068168	3.305195927	4.095853034	0.059139008	0.291570162	UP	0.034176736	0	0.14136571	0	0	0.009878347	vesicle-associated protein 1-3-like	Sisymbrium irio|YABBY|YABBY family protein
TraesCS2A01G167900LC.1	TraesCS2A01G167900LC.1	10.587186	7.827030471	0	0	0	1.025068168	3.239880773	4.093471218	0.053137421	0.27533765	UP	0.440464668	0.294152259	0	0	0	0.036374473
TraesCS2B01G393300.1	TraesCS2B01G393300.1	0.756227571	5.870272853	12.13938239	0.916392054	0	0	3.280379145	4.090759821	0.040135286	0.235342918	UP	0.006800825	0.047688321	0.086554918	0.007615958	0	0	serine carboxypeptidase-like 35	Solanum melongena|MYB_related|MYB_related family protein
TraesCS7A01G438200LC.1	TraesCS7A01G438200LC.1	4.537365429	12.71892452	1.213938239	0	1.106132988	0	3.262726862	4.089810274	0.038119631	0.228297323	UP	0.066661555	0.168797769	0.01414016	0	0.011687518	0	Myosin-J heavy chain
TraesCS1B01G282000.1	TraesCS1B01G282000.1	21.93059957	15.65406094	13.35332063	0.916392054	0	2.050136336	8.984084922	4.08666769	0.000879077	0.020432042	UP	0.131041406	0.084494743	0.063260608	0.005060267	0	0.010448506	subtilisin-like protease SBT1.7	Ananas comosus|DBB|DBB family protein
TraesCS2D01G317300.1	TraesCS2D01G317300.1	4.537365429	5.870272853	24.27876478	0.916392054	1.106132988	0	6.118154684	4.086143489	0.008367684	0.091644181	UP	0.085225532	0.099602189	0.361558519	0.015906748	0.01494227	0
TraesCS2D01G317800.1	TraesCS2D01G317800.1	1.512455143	0.978378809	30.34845597	1.832784109	0	0	5.778679006	4.076876698	0.026093767	0.18323818	UP	0.04181874	0.024436562	0.665290132	0.046831046	0	0	Pathogenesis-related protein 1
TraesCS6B01G230100LC.1	TraesCS6B01G230100LC.1	0.756227571	7.827030471	24.27876478	1.832784109	0	0	5.782467822	4.073450381	0.019319885	0.153606154	UP	0.025503095	0.238441604	0.649161886	0.057119685	0	0
TraesCS6D01G263200LC.1	TraesCS6D01G263200LC.1	15.880779	0.978378809	1.213938239	0	1.106132988	0	3.196538173	4.07287716	0.050684235	0.26882111	UP	0.393476322	0.021897698	0.023846763	0	0.019710489	0
TraesCS1D01G514000LC.2	TraesCS1D01G514000LC.2	7.562275715	4.891894044	23.06482654	0	2.212265977	0	6.288543713	4.070502108	0.009362775	0.098688832	UP	0.055735241	0.032568597	0.134776325	0	0.011726218	0	protein FAR1-RELATED SEQUENCE 5-like
TraesCS6B01G287900.1	TraesCS6B01G287900.1	25.71173743	88.0540928	294.9869921	12.82948876	1.106132988	10.25068168	72.15652095	4.070138974	0.00072242	0.017729756	UP	0.618691298	1.913977198	5.627707205	0.285289669	0.019142259	0.210382088	hypothetical protein
TraesCS2D01G373200.1	TraesCS2D01G373200.1	3.781137857	4.891894044	9.711505912	0	0	1.025068168	3.23493433	4.067321272	0.031581511	0.204969279	UP	0.005910127	0.006907104	0.012035024	0	0	0.001366597
TraesCS4A01G590600LC.1	TraesCS4A01G590600LC.1	13.61209629	1.956757618	2.427876478	0	0	1.025068168	3.170299758	4.06440701	0.041266304	0.239120108	UP	0.265769095	0.034511285	0.037583057	0	0	0.017070476	probable LRR receptor-like serine/threonine-protein kinase At3g47570
TraesCSU01G538900LC.1	TraesCSU01G538900LC.1	6.049820572	4.891894044	7.283629434	0	0	1.025068168	3.208402036	4.063074751	0.030371272	0.200169507	UP	0.055528388	0.040559654	0.053003733	0	0	0.008024884	Putative LRR receptor-like serine/threonine-protein kinase
TraesCS2B01G562800.1	TraesCS2B01G562800.1	9.074730858	2.935136427	6.069691195	0.916392054	0	0	3.165991756	4.059032971	0.03355748	0.212198727	UP	0.096875066	0.028304219	0.051372523	0.009040526	0	0	Putative oxidoreductase CzcO-like protein
TraesCS5B01G571700.1	TraesCS5B01G571700.1	0.756227571	7.827030471	9.711505912	0.916392054	0	0	3.201859335	4.057067146	0.041871787	0.241086471	UP	0.010824465	0.10120351	0.110211407	0.012121862	0	0
TraesCS3A01G297100.1	TraesCS3A01G297100.1	6.049820572	0	12.13938239	0	0	1.025068168	3.202378522	4.054743916	0.058886737	0.290696184	UP	0.061393469	0	0.097670253	0	0	0.008872497	Peroxidase 2
TraesCS3A01G203000LC.1	TraesCS3A01G203000LC.1	91.50353615	97.83788089	81.33386201	3.665568217	7.742930919	5.12534084	47.8681865	4.054323771	1.59E-13	1.35E-10	UP	3.062672425	2.958110123	2.158341248	0.113380427	0.186385155	0.146318369
TraesCS1D01G342500LC.1	TraesCS1D01G342500LC.1	5.293593	1.956757618	10.92544415	0	1.106132988	0	3.213654626	4.051804645	0.036256212	0.222212411	UP	0.06600801	0.022040821	0.10801181	0	0.009919658	0
TraesCS1B01G204200LC.1	TraesCS1B01G204200LC.1	2.268682714	9.783788089	6.069691195	0	1.106132988	0	3.204715831	4.050593535	0.034957228	0.217562396	UP	0.071625713	0.279027409	0.151931505	0	0.02511573	0
TraesCS7D01G036600.2	TraesCS7D01G036600.2	71.08539172	79.24868352	177.2349829	12.82948876	6.63679793	0	57.83922414	4.048813949	1.29E-09	3.76E-07	UP	0.387797061	0.390535789	0.766583815	0.064679643	0.026039103	0	sucrose synthase 1
TraesCS7A01G129300LC.1	TraesCS7A01G129300LC.1	0.756227571	2.935136427	14.56725887	0	1.106132988	0	3.227459309	4.047719518	0.046852137	0.256878045	UP	0.019127321	0.067061701	0.292122849	0	0.020121125	0
TraesCS7A01G762100LC.1	TraesCS7A01G762100LC.1	2.268682714	15.65406094	0	0	0	1.025068168	3.157968637	4.044099964	0.065431879	0.308604484	UP	0.098050734	0.611151295	0	0	0	0.037787074
TraesCS7A01G209100.1	TraesCS7A01G209100.1	12.85586872	4.891894044	0	0	1.106132988	0	3.142315958	4.04348314	0.060081127	0.294245921	UP	0.105135845	0.036138577	0	0	0.006505789	0	Protein CUP-SHAPED COTYLEDON 3
TraesCS3A01G328700.1	TraesCS3A01G328700.1	37.81137857	30.32974308	217.2949448	4.581960272	5.530664942	7.175477176	50.45402814	4.041881003	7.76E-08	1.23E-05	UP	0.458638765	0.332323925	2.08969987	0.051361024	0.048246839	0.074235641	probable GMP synthase [glutamine-hydrolyzing]
TraesCS3A01G328700.2	TraesCS3A01G328700.2	37.81137857	30.32974308	217.2949448	4.581960272	5.530664942	7.175477176	50.45402814	4.041881003	7.76E-08	1.23E-05	UP	0.437195913	0.316786702	1.991999616	0.04895973	0.045991142	0.070764884	probable GMP synthase [glutamine-hydrolyzing]
TraesCS5B01G525500LC.1	TraesCS5B01G525500LC.1	7.562275715	7.827030471	2.427876478	0	0	1.025068168	3.140375139	4.041822095	0.035356952	0.218958597	UP	0.215795419	0.20175828	0.054929083	0	0	0.024949158
TraesCS5B01G236300LC.1	TraesCS5B01G236300LC.1	21.93059957	8.80540928	2.427876478	0	0	2.050136336	5.869003611	4.040127394	0.013409763	0.123189733	UP	0.871659352	0.316148019	0.076508365	0	0	0.069501225
TraesCS2A01G155100LC.1	TraesCS2A01G155100LC.1	27.98042014	28.37298546	26.70664126	0.916392054	1.106132988	3.075204504	14.69296273	4.034812899	2.13E-05	0.001267398	UP	0.571362916	0.523368383	0.43237755	0.017293116	0.016244578	0.053560577
TraesCS2B01G049100.1	TraesCS2B01G049100.1	10.587186	10.7621669	59.48297371	3.665568217	1.106132988	0	14.26733797	4.030719613	0.000438398	0.012291183	UP	0.092775038	0.085191242	0.413265657	0.029684246	0.006971098	0	Putative acetyltransferase	Malus domestica|NAC|NAC family protein
TraesCS2D01G450500.1	TraesCS2D01G450500.1	3.781137857	21.5243338	25.49270302	0	1.106132988	2.050136336	8.992407333	4.030359796	0.002244537	0.038664947	UP	0.031364055	0.161281308	0.167653113	0	0.006598729	0.014504604	Os04g0606000; Transferase family protein.
TraesCS5D01G515000LC.1	TraesCS5D01G515000LC.1	14.36832386	14.67568213	2.427876478	1.832784109	0	0	5.550777763	4.029326216	0.013839573	0.125537759	UP	0.571087162	0.526913366	0.076508365	0.067319629	0	0
TraesCS4A01G360400LC.1	TraesCS4A01G360400LC.1	71.08539172	72.40003186	173.5931682	6.414744381	11.06132988	2.050136336	56.10080039	4.028293198	4.21E-11	1.80E-08	UP	2.551954856	2.347880631	4.940959581	0.21281689	0.285590157	0.0627753
TraesCS4D01G029400.1	TraesCS4D01G029400.1	0	0.978378809	16.99513535	0	0	1.025068168	3.166430387	4.026538105	0.078068299	0.339871623	UP	0	0.00838867	0.127894581	0	0	0.008298654	beta-glucuronosyltransferase GlcAT14B-like
TraesCS7D01G227500.1	TraesCS7D01G227500.1	13.61209629	10.7621669	44.91571484	0	4.424531954	0	12.28575166	4.026337106	0.000964139	0.021751876	UP	0.748090785	0.534285816	1.957102871	0	0.174879899	0	Protein LE25
TraesCS7A01G561400.1	TraesCS7A01G561400.1	1397.508552	1468.546592	3499.783943	155.7866492	121.6746287	112.7574985	1126.009644	4.026098339	3.48E-34	3.03E-30	UP	16.07525315	15.25933845	31.91762929	1.656028071	1.00657616	1.106272736	Ananain
TraesCS7A01G093100.1	TraesCS7A01G093100.1	0.756227571	18.58919737	27.9205795	2.749176163	0	0	8.335863433	4.025788845	0.00865269	0.093793508	UP	0.0221961	0.492866656	0.649732578	0.074569435	0	0
TraesCS7B01G509800LC.1	TraesCS7B01G509800LC.1	15.880779	13.69730332	2.427876478	0.916392054	0	1.025068168	5.657903171	4.01972737	0.01040916	0.105498378	UP	0.673281707	0.524571528	0.081608923	0.035903802	0	0.03706732
TraesCS4D01G236800.1	TraesCS4D01G236800.1	35.54269586	19.56757618	201.5137477	1.832784109	12.16746287	2.050136336	45.44573384	4.018712964	3.48E-06	0.00029401	UP	0.395553003	0.196714323	1.778054406	0.018849496	0.097386244	0.019460343	Branched-chain-amino-acid aminotransferase 3; chloroplastic
TraesCS2B01G396000.1	TraesCS2B01G396000.1	6.049820572	14.67568213	97.11505912	1.832784109	5.530664942	0	20.86733515	4.014089859	0.000299775	0.009293175	UP	0.055604821	0.121846449	0.707689214	0.015567375	0.036558685	0	Gibberellin 2-beta-dioxygenase 8	Sisymbrium irio|STAT|STAT family protein
TraesCS5D01G203300.1	TraesCS5D01G203300.1	8.318503286	9.783788089	14.56725887	0.916392054	1.106132988	0	5.782012548	4.009392559	0.007023628	0.082153052	UP	0.084160213	0.089415601	0.116849139	0.008567953	0.00804845	0
TraesCS7D01G369700LC.1	TraesCS7D01G369700LC.1	18.14946172	12.71892452	1.213938239	0.916392054	1.106132988	0	5.684141585	4.003472089	0.013093363	0.121540566	UP	0.594072094	0.3760715	0.031503444	0.027719847	0.026039103	0
TraesCS5D01G137700.1	TraesCS5D01G137700.1	126.2900044	33.2648795	53.41328251	2.749176163	7.742930919	3.075204504	37.75591301	4.001091586	2.32E-08	4.37E-06	UP	1.745932376	0.415421552	0.585455316	0.035123284	0.076985173	0.036261509
TraesCS1D01G271700LC.1	TraesCS1D01G271700LC.1	45.37365429	76.31354709	298.6288068	16.49505698	9.955196896	0	74.46104367	3.98613565	0.005600742	0.071089734	UP	1.128405095	1.714381811	5.888152169	0.379096009	0.178055092	0
TraesCS7B01G317000.3	TraesCS7B01G317000.3	96.79712915	27.39460665	74.05023258	1.832784109	11.06132988	0	35.18934706	3.980243419	1.23E-06	0.000125756	UP	0.598472628	0.153000029	0.362989688	0.010471942	0.049184971	0	L-arabinokinase-like
TraesCS3A01G124400LC.1	TraesCS3A01G124400LC.1	32.51778557	37.17839474	29.13451774	0	5.530664942	1.025068168	17.56440519	3.97861573	1.99E-05	0.001198597	UP	1.462177444	1.510130158	1.038659018	0	0.178854442	0.039313824
TraesCS5A01G073700.1	TraesCS5A01G073700.1	46.12988186	212.3082015	517.1376898	32.99011396	8.849063907	7.175477176	137.431738	3.978084676	0.000247591	0.00806655	UP	0.686027574	2.852138627	6.097495185	0.453395449	0.094645469	0.091017195
TraesCS6D01G025600LC.1	TraesCS6D01G025600LC.1	55.20461272	135.0162756	369.0372246	9.163920544	25.44105873	1.025068168	99.14802674	3.975669738	0.001072133	0.023357179	UP	3.191530167	7.051058856	16.915304	0.489597298	1.05779627	0.050546346
TraesCS5A01G089300.1	TraesCS5A01G089300.1	15.12455143	11.74054571	4.855752956	0	0	2.050136336	5.628497738	3.971723989	0.011723057	0.113535234	UP	0.098577117	0.069123627	0.025092055	0	0	0.01139698
TraesCS7B01G820100LC.1	TraesCS7B01G820100LC.1	19.66191686	16.63243975	41.27390012	3.665568217	1.106132988	0	13.72332632	3.96972866	0.000149674	0.005566334	UP	0.444297573	0.339506954	0.739451407	0.076546177	0.017976233	0
TraesCS1A01G149500.1	TraesCS1A01G149500.1	27.22419257	7.827030471	12.13938239	0.916392054	1.106132988	1.025068168	8.373033107	3.967861074	0.001631296	0.031244603	UP	0.109973418	0.028561063	0.038879024	0.003420961	0.003213537	0.003531823	Putative LRR receptor-like serine/threonine-protein kinase	Coffea canephora|ERF|ERF family protein
TraesCS1B01G034000.1	TraesCS1B01G034000.1	0	10.7621669	47.34359132	3.665568217	0	0	10.29522107	3.967335323	0.185538171	0.525523131	UP	0	0.547812039	2.115117335	0.190880972	0	0	hypothetical protein
TraesCS4D01G121000.1	TraesCS4D01G121000.1	4.537365429	18.58919737	7.283629434	1.832784109	0	0	5.37382939	3.966561845	0.01465739	0.130289985	UP	0.037197884	0.137663799	0.047342193	0.013885448	0	0	Secologanin synthase
TraesCS4D01G121000.2	TraesCS4D01G121000.2	4.537365429	18.58919737	7.283629434	1.832784109	0	0	5.37382939	3.966561845	0.01465739	0.130289985	UP	0.036657806	0.13566505	0.046654829	0.013683845	0	0	Secologanin synthase
TraesCS4B01G082500.1	TraesCS4B01G082500.1	12.09964114	4.891894044	15.78119711	0	2.212265977	0	5.830833045	3.963200997	0.011040177	0.109309878	UP	0.235207583	0.085901451	0.2432231	0	0.030928541	0	WW domain-containing protein
TraesCS3D01G280700.1	TraesCS3D01G280700.1	3.024910286	8.80540928	35.20420893	1.832784109	1.106132988	0	8.328907599	3.962010486	0.004644144	0.062917205	UP	0.047082637	0.123806217	0.434439108	0.026362931	0.012382231	0
TraesCS2A01G523300.1	TraesCS2A01G523300.1	50.66724729	271.0109301	610.6109342	47.65238683	11.06132988	1.025068168	165.3379827	3.960583823	0.00567768	0.071778909	UP	0.290282332	1.402570592	2.773600553	0.252296986	0.045576808	0.005009097	Beta-D-xylosidase 4
TraesCS2A01G523300.2	TraesCS2A01G523300.2	50.66724729	271.0109301	610.6109342	47.65238683	11.06132988	1.025068168	165.3379827	3.960583823	0.00567768	0.071778909	UP	0.276747695	1.337174663	2.6442793	0.240533446	0.043451754	0.004775544	beta-D-xylosidase 4-like
TraesCS7D01G442200.1	TraesCS7D01G442200.1	0.756227571	32.28650069	26.70664126	3.665568217	0	0	10.56915629	3.96008455	0.005824685	0.073054714	UP	0.010109335	0.389884244	0.283057976	0.045284074	0	0	Peroxidase 3
TraesCS7A01G333100.1	TraesCS7A01G333100.1	9.074730858	0.978378809	80.11992377	4.581960272	0	1.025068168	15.96334365	3.958805605	0.002624616	0.04311104	UP	0.145312599	0.01415211	1.017175962	0.067803942	0	0.014000247
TraesCS7B01G432600.1	TraesCS7B01G432600.1	5.293593	13.69730332	47.34359132	0	4.424531954	0	11.79316993	3.955391408	0.00223418	0.038537305	UP	0.589121493	1.377000262	4.177356737	0	0.354131795	0
TraesCS1D01G173100.1	TraesCS1D01G173100.1	45.37365429	76.31354709	288.9173009	16.49505698	9.955196896	0	72.84245935	3.95234894	0.005680795	0.071800941	UP	1.154197211	1.753567681	5.826877089	0.38776106	0.182124923	0		Daucus carota|MYB_related|MYB_related family protein
TraesCS7A01G407900LC.1	TraesCS7A01G407900LC.1	15.880779	12.71892452	3.641814717	0	2.212265977	0	5.742297368	3.951122678	0.012698226	0.119291032	UP	0.614735471	0.444745426	0.111768742	0	0.061588138	0
TraesCS3B01G041700.1	TraesCS3B01G041700.1	6.049820572	20.54595499	81.33386201	3.665568217	1.106132988	2.050136336	19.12524585	3.949233915	0.000133528	0.005124366	UP	0.028468571	0.087336169	0.30344544	0.015940377	0.003743465	0.008228475	SORBIDRAFT_03g007230; Sb03g007230; hypothetical protein
TraesCS5B01G382200.1	TraesCS5B01G382200.1	6.049820572	3.913515236	120.1798857	0	4.424531954	4.100272672	23.11133768	3.946985585	0.000880848	0.020450485	UP	0.048524808	0.028355218	0.764256534	0	0.025523012	0.028050945
TraesCS4D01G143100.1	TraesCS4D01G143100.1	10.587186	6.848651662	13.35332063	0.916392054	0	1.025068168	5.455103086	3.946694895	0.009076349	0.096811001	UP	0.10473271	0.061200012	0.104731451	0.008377554	0	0.008649041	Putative pectinesterase 53
TraesCS2B01G250700.7	TraesCS2B01G250700.7	27.98042014	8.80540928	26.70664126	0.916392054	3.318398965	0	11.28787695	3.946007031	0.00057964	0.015140842	UP	0.29798353	0.084709517	0.225498339	0.009018898	0.025416158	0		Actinidia chinensis|ERF|ERF family protein
TraesCS1D01G279400LC.1	TraesCS1D01G279400LC.1	10.587186	9.783788089	10.92544415	0	0	2.050136336	5.557759096	3.943170036	0.010687707	0.107251266	UP	0.725072607	0.60527484	0.593234093	0	0	0.119755958
TraesCS3D01G275700.1	TraesCS3D01G275700.1	12.09964114	50.87569806	69.19447962	8.247528489	0	0	23.40289122	3.942259428	0.000113788	0.004536541	UP	0.069321154	0.263298451	0.314304635	0.043666786	0	0
TraesCS7B01G437800.1	TraesCS7B01G437800.1	0.756227571	10.7621669	54.62722075	0	4.424531954	0	11.7616912	3.940821481	0.007140402	0.082927783	UP	0.006536716	0.084033303	0.374371029	0	0.027505382	0	Cytochrome P450 71D7
TraesCS5D01G526800.1	TraesCS5D01G526800.1	30.24910286	148.7135789	154.1701563	0.916392054	19.91039379	1.025068168	59.16411536	3.940187928	0.004605401	0.062598861	UP	0.27039426	1.20082639	1.092625488	0.007570079	0.127999444	0.007815399	Phytosulfokine receptor 2
TraesCS3B01G338800.1	TraesCS3B01G338800.1	7.562275715	9.783788089	13.35332063	0.916392054	0	1.025068168	5.440140776	3.938937129	0.009107492	0.097103574	UP	0.050170023	0.058633181	0.070237188	0.00561833	0	0.0058004	Lectin-domain containing receptor kinase A4.3
TraesCS5D01G515100LC.1	TraesCS5D01G515100LC.1	9.830958429	18.58919737	2.427876478	0	0	2.050136336	5.483028102	3.927673383	0.016849958	0.142089179	UP	0.931134275	1.59045623	0.182317806	0	0	0.165619941
TraesCS6B01G061000.1	TraesCS6B01G061000.1	15.12455143	11.74054571	19.42301182	0.916392054	1.106132988	1.025068168	8.222617028	3.92714154	0.001296861	0.02667017	UP	0.062630856	0.043917616	0.063768833	0.003506883	0.003294249	0.003620529	phytosulfokine receptor 1-like
TraesCS7B01G547000LC.1	TraesCS7B01G547000LC.1	10.587186	5.870272853	14.56725887	0	0	2.050136336	5.512475676	3.926744224	0.012421045	0.117557605	UP	0.10092017	0.050547578	0.110093408	0	0	0.016668388
TraesCS1B01G168700LC.1	TraesCS1B01G168700LC.1	12.85586872	26.41622784	7.283629434	0	1.106132988	2.050136336	8.285332552	3.919645468	0.002460397	0.041209487	UP	0.044559262	0.082708851	0.020015684	0	0.00275732	0.006060839	protein FAR1-RELATED SEQUENCE 12-like
TraesCS1A01G055700.1	TraesCS1A01G055700.1	6.049820572	13.69730332	9.711505912	1.832784109	0	0	5.215235653	3.917265695	0.01413493	0.127192103	UP	0.414327204	0.847384777	0.527319194	0.115996898	0	0
TraesCS4A01G585300LC.1	TraesCS4A01G585300LC.1	131.5835974	30.32974308	13.35332063	7.331136435	0	4.100272672	31.11634504	3.915935263	2.24E-05	0.001321994	UP	1.609217266	0.335062858	0.129475695	0.082854927	0	0.042769985	O-methyltransferase ZRP4
TraesCS6B01G018700.1	TraesCS6B01G018700.1	0.756227571	49.89731925	88.61749144	9.163920544	0	0	24.7391598	3.914170175	0.108211786	0.401522084	UP	0.011528796	0.687152773	1.071117112	0.129106137	0	0	4;5-DOPA dioxygenase extradiol-like protein
TraesCS5B01G423500.1	TraesCS5B01G423500.1	18.90568929	17.61081856	9.711505912	0	1.106132988	2.050136336	8.230713847	3.913599105	0.001904819	0.034565945	UP	0.678711398	0.571106099	0.276417319	0	0.028559016	0.0627753
TraesCS5D01G216600.1	TraesCS5D01G216600.1	5.293593	22.5027126	19.42301182	0	2.212265977	1.025068168	8.409441929	3.912894348	0.002662938	0.043453948	UP	0.052366355	0.201085753	0.152336656	0	0.015739191	0.008649041	Putative serine/threonine-protein kinase NAK
TraesCSU01G283400LC.1	TraesCSU01G283400LC.1	49.15479215	46.96218283	40.05996189	1.832784109	0	7.175477176	24.19753302	3.911388954	1.07E-06	0.000112046	UP	0.153879434	0.132802919	0.099428593	0.005302249	0	0.019159269
TraesCS2A01G275900.1	TraesCS2A01G275900.1	1.512455143	9.783788089	19.42301182	0.916392054	1.106132988	0	5.45696335	3.911092397	0.015969297	0.137670211	UP	0.046433221	0.271330101	0.472768932	0.025999305	0.024422882	0	Cysteine proteinase inhibitor 10
TraesCS4D01G142800.1	TraesCS4D01G142800.1	314.5906697	441.2488428	1408.168357	12.82948876	71.89864425	60.47902191	384.8691708	3.899089168	1.75E-05	0.00108882	UP	4.747206609	6.014790491	16.84740135	0.17891047	0.780290395	0.778413725	Putative xyloglucan endotransglucosylase/hydrolase
TraesCS2B01G435000.1	TraesCS2B01G435000.1	0	4.891894044	25.49270302	0.916392054	1.106132988	0	5.401187018	3.894737351	0.033111039	0.210707284	UP	0	0.049801094	0.227781867	0.009544049	0.008965362	0
TraesCS4D01G142800.2	TraesCS4D01G142800.2	313.8344422	440.270464	1403.312604	12.82948876	71.89864425	60.47902191	383.7707776	3.89468903	1.77E-05	0.001099717	UP	5.080216513	6.437923303	18.01034737	0.191922141	0.837038787	0.835025632	probable xyloglucan endotransglucosylase/hydrolase
TraesCS4A01G210600LC.1	TraesCS4A01G210600LC.1	26.467965	1.956757618	1.213938239	0.916392054	1.106132988	0	5.276864317	3.893990453	0.025564994	0.181088792	UP	0.346542055	0.023142862	0.012601378	0.011087939	0.010415641	0	uncharacterized LOC107282066
TraesCS2D01G037200.1	TraesCS2D01G037200.1	3.781137857	32.28650069	55.84115899	0.916392054	2.212265977	3.075204504	16.35211001	3.893860998	0.000264761	0.008485907	UP	0.097860713	0.754834031	1.145846213	0.021918019	0.041178116	0.067884918
TraesCS4B01G291900.1	TraesCS4B01G291900.1	269.973243	345.3677195	983.2899736	36.65568217	34.29012264	36.90245405	284.4131992	3.88686082	8.67E-20	2.21E-16	UP	2.74385353	3.170783382	7.923332061	0.344283032	0.250641225	0.319896051	O-methyltransferase ZRP4
TraesCS5A01G154700LC.1	TraesCS5A01G154700LC.1	7.562275715	5.870272853	43.7017766	3.665568217	0	0	10.13331556	3.884340413	0.004062918	0.057805276	UP	0.161072179	0.112946023	0.737994565	0.072151181	0	0	calnexin homolog
TraesCS5A01G154700LC.2	TraesCS5A01G154700LC.2	7.562275715	5.870272853	43.7017766	3.665568217	0	0	10.13331556	3.884340413	0.004062918	0.057805276	UP	0.140853914	0.098768698	0.645359264	0.063094547	0	0
TraesCS5D01G457000.1	TraesCS5D01G457000.1	15.12455143	5.870272853	9.711505912	0	2.212265977	0	5.486432695	3.876655829	0.013688025	0.124703717	UP	0.841602133	0.295071485	0.428446845	0	0.088532949	0
TraesCS1D01G027300.1	TraesCS1D01G027300.1	0	13.69730332	16.99513535	0	1.106132988	1.025068168	5.470606638	3.874069133	0.028753112	0.19365266	UP	0	0.319613214	0.348061267	0	0.020549234	0.022584537	hypothetical protein
TraesCS1D01G274900LC.1	TraesCS1D01G274900LC.1	34.03024072	15.65406094	10.92544415	0	3.318398965	1.025068168	10.82553549	3.869905018	0.000831858	0.019635569	UP	0.410537626	0.170592367	0.10449923	0	0.028791203	0.010547611	uncharacterized LOC109338075
TraesCS4A01G420600LC.1	TraesCS4A01G420600LC.1	29.49287529	49.89731925	55.84115899	0	3.318398965	6.150409008	24.11669358	3.861157181	1.87E-06	0.000177104	UP	0.62222717	0.950941278	0.934054733	0	0.050350492	0.110674937
TraesCS4D01G398400LC.1	TraesCS4D01G398400LC.1	21.174372	21.5243338	33.99027069	0	5.530664942	0	13.70327357	3.856357694	0.000396614	0.011493575	UP	0.760156765	0.698018566	0.967460617	0	0.142795078	0
TraesCS4B01G096800.1	TraesCS4B01G096800.1	71.84161929	110.5568054	285.2754862	10.99670465	8.849063907	12.30081802	83.30341624	3.854300151	2.26E-12	1.36E-09	UP	4.048212793	5.627523675	12.74493779	0.572642916	0.358614476	0.591200297
TraesCS5D01G262700.2	TraesCS5D01G262700.2	3.781137857	4.891894044	66.76660314	0.916392054	3.318398965	1.025068168	13.44991571	3.853855553	0.002012046	0.035851519	UP	0.049360829	0.057687485	0.691043298	0.011055423	0.03115529	0.011413691	Putative lactoylglutathione lyase
TraesCS5D01G177700LC.1	TraesCS5D01G177700LC.1	11.34341357	0.978378809	18.20907358	0	2.212265977	0	5.457188657	3.849129276	0.023814461	0.17359868	UP	0.561068089	0.043714294	0.714078075	0	0.078695954	0
TraesCS4B01G103700.2	TraesCS4B01G103700.2	13.61209629	8.80540928	6.069691195	0.916392054	0	1.025068168	5.071442831	3.84773529	0.012800017	0.119859806	UP	0.086318168	0.05043957	0.030516157	0.005370227	0	0.005544257
TraesCS2D01G537800.1	TraesCS2D01G537800.1	17.39323414	2.935136427	7.283629434	1.832784109	0	0	4.907464019	3.843518681	0.022523652	0.167835315	UP	0.092395461	0.014084558	0.030676385	0.008997373	0	0	Putative serine/threonine-protein kinase receptor
TraesCS2D01G316400.1	TraesCS2D01G316400.1	18.90568929	17.61081856	6.069691195	1.832784109	1.106132988	0	7.587519356	3.841086069	0.00348197	0.052022209	UP	0.065240475	0.05489702	0.016606467	0.005844805	0.002745208	0
TraesCS1D01G068800.2	TraesCS1D01G068800.2	12.85586872	3.913515236	12.13938239	0.916392054	1.106132988	0	5.155215231	3.840256592	0.013763302	0.125183101	UP	0.090984014	0.02501931	0.068115556	0.00599348	0.005630076	0	hypothetical protein	Dorcoceras hygrometricum|bHLH|bHLH family protein
TraesCS3B01G312200.1	TraesCS3B01G312200.1	14.36832386	35.22163712	260.9967214	7.331136435	14.37972885	0	55.38292461	3.839690106	0.021578977	0.163619119	UP	0.141195943	0.312658527	2.033467365	0.066576586	0.101627226	0	8-amino-7-oxononanoate synthase
TraesCS4B01G163900LC.1	TraesCS4B01G163900LC.1	3.024910286	17.61081856	8.497567673	0	0	2.050136336	5.197238809	3.833904626	0.020113232	0.15719338	UP	0.100489807	0.528486241	0.223815516	0	0	0.058090576
TraesCS3B01G205800LC.1	TraesCS3B01G205800LC.1	9.830958429	5.870272853	13.35332063	0	0	2.050136336	5.184114708	3.831982281	0.016098453	0.138270911	UP	0.321789051	0.173571462	0.346537889	0	0	0.057236303	ATP-dependent DNA helicase PIF1-like
TraesCS5B01G139400.1	TraesCS5B01G139400.1	9.830958429	19.56757618	0	0	1.106132988	1.025068168	5.254955961	3.831328391	0.02898498	0.194562956	UP	0.051790901	0.093119206	0	0	0.004190909	0.004605998
TraesCS4B01G097200.1	TraesCS4B01G097200.1	1176.690101	1464.633077	6795.626262	370.22239	181.4058101	111.7324303	1683.385012	3.830025452	2.31E-05	0.001345333	UP	9.216653977	10.36297977	42.20138599	2.679834502	1.021893507	0.74645539	Putative C-4 methylsterol oxidase
TraesCS1B01G270100.1	TraesCS1B01G270100.1	18.90568929	33.2648795	138.3889592	1.832784109	4.424531954	7.175477176	33.99872021	3.829722884	3.27E-06	0.000277729	UP	0.159696799	0.253824933	0.926811012	0.014307018	0.026879074	0.051697306	beta-hexosaminidase 3-like
TraesCS3D01G301500LC.1	TraesCS3D01G301500LC.1	23.44305472	8.80540928	10.92544415	0	0	3.075204504	7.708185442	3.828570719	0.005113283	0.066999761	UP	1.003448697	0.340467098	0.370771308	0	0	0.11227121
TraesCS5A01G132800LC.1	TraesCS5A01G132800LC.1	1.512455143	13.69730332	43.7017766	0	1.106132988	3.075204504	10.51547876	3.824523596	0.004438489	0.061199809	UP	0.019459009	0.159190782	0.445782844	0	0.010235023	0.03374626
TraesCS5B01G379300.1	TraesCS5B01G379300.1	4.537365429	6.848651662	33.99027069	0	3.318398965	0	8.115781125	3.823226982	0.008386714	0.091814153	UP	0.041560599	0.056666677	0.246841804	0	0.021859987	0	patatin-like protein 3
TraesCS1A01G372900.1	TraesCS1A01G372900.1	3.781137857	6.848651662	18.20907358	0.916392054	1.106132988	0	5.143564691	3.820230899	0.015933969	0.137467602	UP	0.041492299	0.067888263	0.158423238	0.009293096	0.008729625	0	Homeobox-leucine zipper protein HOX7	Triticum urartu|HD-ZIP|HD-ZIP family protein
TraesCS1A01G001600.1	TraesCS1A01G001600.1	12.09964114	26.41622784	18.20907358	1.832784109	1.106132988	1.025068168	10.11482131	3.818932754	0.000545532	0.01444466	UP	0.104723013	0.206530916	0.124952093	0.014659362	0.006885258	0.007567211
TraesCS7B01G820100LC.2	TraesCS7B01G820100LC.2	14.36832386	16.63243975	38.84602365	3.665568217	1.106132988	0	12.43641474	3.818710495	0.000418175	0.011901309	UP	0.495827613	0.518471859	1.062813879	0.116896099	0.027452077	0
TraesCS2D01G299600LC.1	TraesCS2D01G299600LC.1	132.339825	112.513563	97.11505912	0	17.69812781	7.175477176	61.14034202	3.817080119	1.82E-09	5.11E-07	UP	5.610680888	4.308980412	3.264356913	0	0.539629401	0.259471242
TraesCS7B01G050500.1	TraesCS7B01G050500.1	217.7935406	316.9947341	694.3726727	61.39826764	15.48586184	10.25068168	219.3826264	3.813138025	1.50E-05	0.000964007	UP	3.137623487	4.125271243	7.931119587	0.817421509	0.160448062	0.125956913	Protein RUPTURED POLLEN GRAIN 1
TraesCS7A01G094200.1	TraesCS7A01G094200.1	20.41814443	56.74597091	151.7422799	5.498352326	6.63679793	4.100272672	40.85696969	3.812283172	2.51E-07	3.27E-05	UP	0.2746013	0.689391586	1.61800168	0.068336541	0.064193075	0.047034062
TraesCS1B01G229400.1	TraesCS1B01G229400.1	143.6832386	175.1298068	486.7892338	19.24423314	33.18398965	5.12534084	143.8593071	3.810364371	3.03E-12	1.77E-09	UP	1.864774406	2.053169903	5.008955824	0.230810155	0.309736264	0.056735694	SAPK3; serine/threonine-protein kinase SAPK3-like	Arachis duranensis|LBD|LBD family protein
TraesCS4D01G197300.2	TraesCS4D01G197300.2	15.12455143	10.7621669	71.6223561	4.581960272	2.212265977	0	17.38388345	3.808742037	0.000288638	0.009037987	UP	0.303280048	0.194942122	1.138665038	0.08490764	0.031903765	0	probable glucuronosyltransferase Os03g0287800
TraesCS2D01G230400.1	TraesCS2D01G230400.1	5.293593	0.978378809	23.06482654	0	1.106132988	1.025068168	5.244666584	3.808110493	0.024053667	0.174602719	UP	0.038950181	0.006502953	0.134553555	0	0.005853418	0.006433171
TraesCS7B01G020200.1	TraesCS7B01G020200.1	9.074730858	13.69730332	20.63695006	0	1.106132988	2.050136336	7.760875595	3.807293302	0.003030029	0.047495728	UP	0.050475097	0.068821338	0.091007035	0	0.004424804	0.009726119	protein NRT1/ PTR FAMILY 2.3-like
TraesCS7A01G178400.1	TraesCS7A01G178400.1	1.512455143	53.81083449	260.9967214	0.916392054	2.212265977	19.47629519	56.48749404	3.806567974	0.034923254	0.217494279	UP	0.016341789	0.525208144	2.235826981	0.009150241	0.017190864	0.179488602
TraesCS4B01G189200LC.1	TraesCS4B01G189200LC.1	16.63700657	6.848651662	4.855752956	0	1.106132988	1.025068168	5.078768724	3.791692595	0.01552417	0.135130755	UP	0.242822911	0.090295099	0.05618975	0	0.011610879	0.012760881
TraesCS7B01G260700.1	TraesCS7B01G260700.1	33.27401315	59.68110734	161.4537858	7.331136435	11.06132988	0	45.46689543	3.790722741	7.29E-07	8.10E-05	UP	0.419608996	0.679862533	1.614261483	0.085436809	0.100320622	0
TraesCS5D01G225200.1	TraesCS5D01G225200.1	0	5.870272853	33.99027069	2.749176163	0	0	7.101619951	3.79054686	0.031370736	0.204209414	UP	0	0.059162202	0.300664452	0.028345107	0	0	probable indole-3-pyruvate monooxygenase YUCCA11
TraesCS7D01G669600LC.1	TraesCS7D01G669600LC.1	1.512455143	21.5243338	19.42301182	0	0	3.075204504	7.589167544	3.787000618	0.011566184	0.11252956	UP	0.076509285	0.983571616	0.778994263	0	0	0.132684158
TraesCS1D01G196000.1	TraesCS1D01G196000.1	43.86119915	96.85950208	185.7325506	6.414744381	13.27359586	4.100272672	58.37364412	3.78589021	1.21E-09	3.55E-07	UP	0.304604828	0.607635507	1.022657835	0.041168946	0.066296124	0.02428748	replication factor C subunit 3-like	Solanum pennellii|bHLH|bHLH family protein
TraesCS2A01G095600LC.1	TraesCS2A01G095600LC.1	11.34341357	0.978378809	15.78119711	0	0	2.050136336	5.025520971	3.782177057	0.029022676	0.194716041	UP	0.499961663	0.038953331	0.551466236	0	0	0.077070666
TraesCS2B01G550700.1	TraesCS2B01G550700.1	0	16.63243975	54.62722075	0	1.106132988	4.100272672	12.74434436	3.779157167	0.008072672	0.089490573	UP	0	0.069452617	0.200208806	0	0.003677381	0.016166433	ABC transporter B family member 19
TraesCS5B01G377300.1	TraesCS5B01G377300.1	0.756227571	3.913515236	54.62722075	0	4.424531954	0	10.62024925	3.777828646	0.014822792	0.131280593	UP	0.007828857	0.036598014	0.448374605	0	0.032942493	0	protein kinase PINOID
TraesCS4B01G332200LC.1	TraesCS4B01G332200LC.1	13.61209629	61.63786496	8.497567673	0	0	6.150409008	14.98298965	3.774741	0.001627678	0.031187162	UP	0.233958894	0.956988599	0.115796445	0	0	0.090163752
TraesCS5A01G245100.1	TraesCS5A01G245100.1	9.830958429	14.67568213	18.20907358	0	2.212265977	1.025068168	7.658841382	3.771860059	0.003181707	0.048934769	UP	0.209393832	0.282365057	0.307497736	0	0.03388821	0.018622338	ADP-ribosylation factor GTPase-activating protein AGD3
TraesCS4B01G103700.1	TraesCS4B01G103700.1	12.09964114	8.80540928	6.069691195	0.916392054	0	1.025068168	4.819366973	3.768203773	0.015691243	0.136080528	UP	0.07863144	0.051691355	0.031273492	0.005503502	0	0.005681852
TraesCS1B01G162100.1	TraesCS1B01G162100.1	0	11.74054571	14.56725887	1.832784109	0	0	4.690098114	3.767279823	0.050853972	0.269167127	UP	0	0.054391057	0.059232283	0.008686404	0	0	Pentatricopeptide repeat-containing protein
TraesCS1B01G162100.2	TraesCS1B01G162100.2	0	11.74054571	14.56725887	1.832784109	0	0	4.690098114	3.767279823	0.050853972	0.269167127	UP	0	0.053406604	0.058160205	0.008529184	0	0	Pentatricopeptide repeat-containing protein
TraesCS1D01G138500LC.1	TraesCS1D01G138500LC.1	13.61209629	13.69730332	1.213938239	0	2.212265977	0	5.122600638	3.766974061	0.026869079	0.186634934	UP	0.322315711	0.292978779	0.022789726	0	0.037673595	0
TraesCS2A01G424200.1	TraesCS2A01G424200.1	33.27401315	9.783788089	63.12478843	5.498352326	0	2.050136336	18.95517972	3.764917887	0.000124534	0.004861244	UP	0.458581967	0.121804534	0.689759626	0.070029087	0	0.024099496	zinc transporter 3-like	Actinidia chinensis|NF-YC|NF-YC family protein
TraesCS2A01G424200.2	TraesCS2A01G424200.2	33.27401315	9.783788089	63.12478843	5.498352326	0	2.050136336	18.95517972	3.764917887	0.000124534	0.004861244	UP	0.410310181	0.108983005	0.61715335	0.062657604	0	0.021562707	zinc transporter 3-like	Actinidia chinensis|NF-YC|NF-YC family protein
TraesCS2D01G240500.1	TraesCS2D01G240500.1	5.293593	9.783788089	12.13938239	0.916392054	0	1.025068168	4.85970395	3.764559873	0.015916423	0.137361366	UP	0.12806989	0.213819916	0.232851546	0.020488583	0	0.021152547
TraesCS6A01G243900.1	TraesCS6A01G243900.1	5.293593	17.61081856	127.4635151	10.99670465	0	0	26.89410522	3.761859397	0.099563856	0.385259389	UP	0.025586167	0.076891592	0.488457315	0.049119208	0	0	beta-D-xylosidase 3-like
TraesCS6D01G000600.1	TraesCS6D01G000600.1	4.537365429	4.891894044	18.20907358	0.916392054	1.106132988	0	4.94347635	3.758944246	0.018942104	0.151725205	UP	0.0789002	0.076841532	0.251043073	0.014726169	0.013833273	0
TraesCS4D01G307100.1	TraesCS4D01G307100.1	10.587186	3.913515236	40.05996189	1.832784109	1.106132988	1.025068168	9.754108065	3.755758335	0.002468063	0.041266079	UP	0.097174679	0.032447723	0.291520534	0.015545976	0.007301686	0.008024884	anthranilate N-benzoyltransferase protein 1-like
TraesCS2B01G250700.8	TraesCS2B01G250700.8	24.95550986	8.80540928	21.8508883	0.916392054	3.318398965	0	9.974433077	3.754737047	0.001343167	0.027364247	UP	0.244694893	0.077992463	0.169868793	0.008303743	0.023400779	0		Actinidia chinensis|ERF|ERF family protein
TraesCS5B01G371600.1	TraesCS5B01G371600.1	505.1600177	1118.286979	3834.830897	126.4621035	202.4223369	76.8801126	977.3404077	3.74982564	2.99E-05	0.001650457	UP	17.16611374	34.32740021	103.3178307	3.971344191	4.94703194	2.228283564
TraesCS2D01G014700.1	TraesCS2D01G014700.1	4.537365429	10.7621669	10.92544415	1.832784109	0	0	4.676293431	3.749428871	0.023079607	0.170393299	UP	0.042884185	0.091883548	0.081868824	0.016008065	0	0	Cytochrome P450 85A1
TraesCS2B01G206900LC.1	TraesCS2B01G206900LC.1	0.756227571	4.891894044	21.8508883	0.916392054	1.106132988	0	4.920255827	3.747901674	0.030363669	0.200132011	UP	0.024394265	0.142546611	0.558843711	0.02731811	0.025661724	0
TraesCS7A01G238900.1	TraesCS7A01G238900.1	2.268682714	14.67568213	25.49270302	0	2.212265977	1.025068168	7.612400335	3.747870624	0.007456965	0.085202095	UP	0.020293153	0.118581976	0.180791368	0	0.014231686	0.007820634	pyruvate dehydrogenase E1 component subunit alpha-2; mitochondrial
TraesCSU01G259000LC.1	TraesCSU01G259000LC.1	41.59251643	47.94056164	19.42301182	1.832784109	3.318398965	3.075204504	19.53041291	3.747721984	5.25E-06	0.000415863	UP	0.130205675	0.135569646	0.048207803	0.005302249	0.007471135	0.008211115
TraesCS2D01G563900.1	TraesCS2D01G563900.1	212.4999476	48.91894044	111.682318	3.665568217	15.48586184	9.225613512	66.9130416	3.739198153	9.59E-10	2.88E-07	UP	1.836817083	0.38196956	0.765380771	0.02928077	0.096268837	0.068016733	Cytochrome P450 86A2
TraesCS4D01G279400.2	TraesCS4D01G279400.2	23.44305472	47.94056164	103.1847503	6.414744381	5.530664942	1.025068168	31.25647403	3.735408807	1.16E-06	0.000118981	UP	0.123501378	0.228142055	0.430982033	0.031229934	0.020954544	0.004605998	Beta-galactosidase 5
TraesCS4D01G279400.3	TraesCS4D01G279400.3	23.44305472	47.94056164	103.1847503	6.414744381	5.530664942	1.025068168	31.25647403	3.735408807	1.16E-06	0.000118981	UP	0.124236505	0.229500044	0.433547402	0.031415827	0.021079273	0.004633415	Beta-galactosidase 5
TraesCS4D01G279400.4	TraesCS4D01G279400.4	23.44305472	47.94056164	103.1847503	6.414744381	5.530664942	1.025068168	31.25647403	3.735408807	1.16E-06	0.000118981	UP	0.122919511	0.227067181	0.428951494	0.031082797	0.020855818	0.004584298	Beta-galactosidase 5
TraesCS5D01G325500.1	TraesCS5D01G325500.1	31.00533043	16.63243975	80.11992377	0	8.849063907	1.025068168	22.93863767	3.733221356	0.00011742	0.004638325	UP	0.460075833	0.2229429	0.942583059	0	0.094435145	0.012973562	xylanase inhibitor protein 1-like
TraesCS3A01G404700.1	TraesCS3A01G404700.1	14.36832386	21.5243338	161.4537858	1.832784109	12.16746287	1.025068168	35.3952931	3.732593531	8.67E-05	0.003702617	UP	0.112608736	0.152384335	1.003229408	0.013274293	0.068581862	0.006852233
TraesCS3A01G404700.2	TraesCS3A01G404700.2	14.36832386	21.5243338	161.4537858	1.832784109	12.16746287	1.025068168	35.3952931	3.732593531	8.67E-05	0.003702617	UP	0.111431641	0.150791467	0.992742689	0.013135537	0.067864978	0.006780607
TraesCS3A01G404700.3	TraesCS3A01G404700.3	14.36832386	21.5243338	161.4537858	1.832784109	12.16746287	1.025068168	35.3952931	3.732593531	8.67E-05	0.003702617	UP	0.11241083	0.152116524	1.001466263	0.013250964	0.068461331	0.006840191
TraesCS6D01G274000.1	TraesCS6D01G274000.1	9.830958429	7.827030471	9.711505912	0	1.106132988	1.025068168	4.916782661	3.729803282	0.015117697	0.132868577	UP	0.138054609	0.099287986	0.108125387	0	0.01117135	0.012277819
TraesCS7B01G090500.1	TraesCS7B01G090500.1	40.08006129	27.39460665	65.5526649	3.665568217	1.106132988	5.12534084	23.82072915	3.727438661	1.26E-06	0.00012829	UP	2.004715194	1.237753045	2.599565126	0.169433672	0.039790089	0.218655541	Transcription factor bHLH135
TraesCS2B01G414600.1	TraesCS2B01G414600.1	0	5.870272853	20.63695006	0.916392054	0	1.025068168	4.74144719	3.726312084	0.044628796	0.249790889	UP	0	0.177486607	0.547638824	0.028345107	0	0.029263674
TraesCS5D01G262700.1	TraesCS5D01G262700.1	2.268682714	3.913515236	48.55752956	0.916392054	2.212265977	1.025068168	9.815575618	3.722093373	0.006007053	0.074373899	UP	0.037683678	0.058720693	0.639472903	0.014066788	0.026427746	0.014522644	Putative lactoylglutathione lyase
TraesCSU01G102100.3	TraesCSU01G102100.3	17.39323414	21.5243338	58.26903547	0.916392054	6.63679793	0	17.45663223	3.720742659	0.000204757	0.007011008	UP	0.272631677	0.30476867	0.724135512	0.013274293	0.074816576	0	Disease resistance protein RPM1
TraesCS1B01G323900.1	TraesCS1B01G323900.1	34.03024072	15.65406094	33.99027069	0	6.63679793	0	15.05189505	3.714942274	0.00054664	0.014463263	UP	0.539104569	0.224016311	0.426922123	0	0.07561533	0	IPT5; isopentenyl transferase IPT5
TraesCS5D01G270300.1	TraesCS5D01G270300.1	5.293593	38.15677355	46.12965308	5.498352326	1.106132988	0	16.03075082	3.713080925	0.000663644	0.016665181	UP	0.077515986	0.50472754	0.535558556	0.074405905	0.011649072	0
TraesCS1B01G136000LC.1	TraesCS1B01G136000LC.1	111.165453	54.7892133	105.6126268	0	6.63679793	14.35095435	48.75917423	3.712584111	5.98E-08	9.91E-06	UP	7.613262374	3.389539107	5.73459623	0	0.326890887	0.838291704
TraesCS4B01G369800.1	TraesCS4B01G369800.1	12.09964114	172.1946704	115.3241327	11.91309671	6.63679793	4.100272672	53.71143525	3.712566834	9.85E-07	0.000104502	UP	0.434375295	5.584148528	3.282455666	0.395231367	0.171354094	0.125550601	Zinc finger protein 1
TraesCS7B01G363000.1	TraesCS7B01G363000.1	18.14946172	11.74054571	25.49270302	0	4.424531954	0	9.967873732	3.70894938	0.00238905	0.040363455	UP	0.223187306	0.130418336	0.248546512	0	0.039130585	0
TraesCS1A01G488400LC.1	TraesCS1A01G488400LC.1	12.09964114	5.870272853	7.283629434	1.832784109	0	0	4.514387923	3.708854052	0.0253216	0.180156365	UP	0.254068569	0.11134773	0.121258541	0.035565087	0	0
TraesCS2D01G340500LC.1	TraesCS2D01G340500LC.1	24.95550986	11.74054571	15.78119711	1.832784109	2.212265977	0	9.420383793	3.704981957	0.0013143	0.026898558	UP	1.000824158	0.425328266	0.501784593	0.067926112	0.063807531	0
TraesCS2A01G527300.1	TraesCS2A01G527300.1	19.66191686	13.69730332	4.855752956	1.832784109	0	1.025068168	6.845470903	3.704469237	0.00651325	0.078554724	UP	0.198924141	0.125181842	0.038949713	0.017135905	0	0.008845611	Putative disease resistance protein RGA3	Aegilops tauschii|FAR1|FAR1 family protein
TraesCS3B01G421000.1	TraesCS3B01G421000.1	9.074730858	16.63243975	14.56725887	0	1.106132988	2.050136336	7.2384498	3.702630489	0.004338813	0.060384519	UP	0.136938652	0.226721593	0.174283462	0	0.012004468	0.026386906	4;5-DOPA dioxygenase extradiol-like protein
TraesCS5D01G549100LC.1	TraesCS5D01G549100LC.1	25.71173743	13.69730332	13.35332063	0.916392054	2.212265977	1.025068168	9.486014597	3.698778848	0.000968167	0.02180512	UP	1.090075144	0.524571528	0.448849076	0.035903802	0.067453675	0.03706732
TraesCS2D01G411300.1	TraesCS2D01G411300.1	9.074730858	8.80540928	50.98540604	0	4.424531954	1.025068168	12.38585772	3.696311513	0.001852405	0.033986205	UP	0.173377263	0.151968147	0.772307617	0	0.060795158	0.016704157	cyclin-P2-1
TraesCS7B01G102700.1	TraesCS7B01G102700.1	4.537365429	15.65406094	4.855752956	1.832784109	0	0	4.479993906	3.693763685	0.030023903	0.19870631	UP	0.02906252	0.090573501	0.024658811	0.010848631	0	0	hypothetical protein
TraesCS3B01G111700.1	TraesCS3B01G111700.1	0.756227571	29.35136427	43.7017766	5.498352326	0	0	13.21795346	3.69206143	0.006806876	0.080645673	UP	0.016368275	0.573882952	0.749955579	0.109980852	0	0
TraesCS7B01G407100LC.1	TraesCS7B01G407100LC.1	8.318503286	5.870272853	10.92544415	1.832784109	0	0	4.4911674	3.691365763	0.025647124	0.181440694	UP	0.100082416	0.06379924	0.1042168	0.020377833	0	0
TraesCS6A01G119900LC.1	TraesCS6A01G119900LC.1	55.96084029	1.956757618	8.497567673	0	2.212265977	3.075204504	11.95043934	3.686912758	0.004490046	0.061603438	UP	1.977097075	0.062448991	0.238026025	0	0.056211396	0.092668301
TraesCS3D01G122100.1	TraesCS3D01G122100.1	6.049820572	33.2648795	87.40355321	5.498352326	0	4.100272672	22.71947971	3.686872518	0.000219947	0.007380351	UP	0.354358793	1.760075523	4.058970109	0.297623621	0	0.204845717
TraesCS1D01G296500.1	TraesCS1D01G296500.1	264.67965	601.7029675	1965.366009	76.97693257	64.15571333	78.93024893	508.6352535	3.685017167	3.74E-06	0.000311802	UP	7.097849316	14.57582033	41.78647239	1.907659834	1.237327957	1.805357133
TraesCS5B01G486000.1	TraesCS5B01G486000.1	40.08006129	80.22706233	154.1701563	6.414744381	6.63679793	8.200545344	49.28822794	3.684744771	1.74E-09	4.93E-07	UP	0.446049131	0.806528725	1.360318732	0.065973236	0.053119769	0.077841372
TraesCS5B01G486000.2	TraesCS5B01G486000.2	40.08006129	80.22706233	154.1701563	6.414744381	6.63679793	8.200545344	49.28822794	3.684744771	1.74E-09	4.93E-07	UP	0.444936789	0.804517431	1.356926416	0.065808714	0.052987301	0.077647254
TraesCS1B01G276700.1	TraesCS1B01G276700.1	227.624499	86.09733518	116.5380709	10.99670465	18.8042608	4.100272672	77.36019054	3.678595611	1.07E-11	5.12E-09	UP	11.38526931	3.890080997	4.621449112	0.508301015	0.676431518	0.174924433	hypothetical protein
TraesCS1A01G400500.1	TraesCS1A01G400500.1	3.781137857	159.4757458	490.4310485	16.49505698	9.955196896	24.60163603	117.456637	3.677205362	0.009950492	0.102498106	UP	0.044965386	1.71314878	4.624021157	0.181277432	0.085142996	0.249536012	Putative protein ycf23	Ocimum tenuiflorum|bHLH|bHLH family protein
TraesCS2B01G530200LC.1	TraesCS2B01G530200LC.1	0.756227571	36.20001593	38.84602365	3.665568217	1.106132988	1.025068168	13.59983942	3.675776023	0.002412257	0.040610115	UP	0.02609619	1.128438753	1.062813879	0.116896099	0.027452077	0.030171075
TraesCS2A01G658100LC.1	TraesCS2A01G658100LC.1	6.806048143	0.978378809	16.99513535	1.832784109	0	0	4.435391068	3.674164503	0.041242644	0.239080538	UP	0.156982781	0.020384904	0.310790457	0.039066313	0	0
TraesCS2B01G142800LC.1	TraesCS2B01G142800LC.1	13.61209629	8.80540928	15.78119711	1.832784109	1.106132988	0	6.856269962	3.673291875	0.00527026	0.068340258	UP	0.295587091	0.172724772	0.271697999	0.036779504	0.017274722	0
TraesCS4B01G088900.1	TraesCS4B01G088900.1	8.318503286	11.74054571	53.41328251	5.498352326	0	0	13.16178064	3.673158259	0.002610127	0.042951753	UP	0.200164832	0.25519696	1.019008712	0.122267001	0	0	Ethylene-responsive transcription factor ERF021
TraesCS1D01G223200.1	TraesCS1D01G223200.1	17.39323414	14.67568213	86.18961497	2.749176163	5.530664942	1.025068168	21.26057342	3.672240744	8.37E-05	0.003598631	UP	0.216277643	0.164844405	0.849713016	0.031591334	0.049459748	0.0108717	GATA transcription factor 2-like	Hordeum vulgare|GATA|GATA family protein
TraesCS3B01G393900.1	TraesCS3B01G393900.1	25.71173743	29.35136427	67.98054138	8.247528489	0	1.025068168	22.05270662	3.671234517	5.54E-05	0.002664031	UP	0.228763271	0.235899921	0.479540772	0.067812977	0	0.007778951	Os01g0844500; Peptidase aspartic; catalytic domain containing protein.
TraesCS2B01G272900.2	TraesCS2B01G272900.2	9.830958429	22.5027126	55.84115899	4.581960272	1.106132988	1.025068168	15.81466524	3.668482693	0.000244073	0.007981774	UP	0.168320427	0.348033033	0.758021341	0.072498061	0.013620454	0.014969495	Photosystem II 10 kDa polypeptide; chloroplastic
TraesCS2A01G164700LC.1	TraesCS2A01G164700LC.1	0	3.913515236	58.26903547	3.665568217	1.106132988	0	11.15904199	3.668326663	0.017371852	0.144378479	UP	0	0.133365643	1.742834623	0.127793193	0.030011169	0
TraesCS1D01G283000.1	TraesCS1D01G283000.1	9.074730858	1.956757618	27.9205795	0.916392054	1.106132988	1.025068168	6.99994353	3.667426003	0.009045096	0.096566255	UP	0.061022511	0.011886062	0.148856155	0.005694712	0.005349423	0.005879258	Laccase-12/13	Raphanus sativus|ERF|ERF family protein
TraesCSU01G105000LC.1	TraesCSU01G105000LC.1	18.90568929	7.827030471	0	0	2.212265977	0	4.824164289	3.666185746	0.051720159	0.271485423	UP	0.231846318	0.086706038	0	0	0.019511394	0	3-ketoacyl-CoA synthase 17
TraesCS3D01G242900.1	TraesCS3D01G242900.1	9.830958429	29.35136427	14.56725887	0	4.424531954	0	9.695685586	3.664163126	0.003530302	0.052557636	UP	0.115470477	0.311421092	0.135655993	0	0.037375387	0
TraesCS6D01G332700.1	TraesCS6D01G332700.1	239.7241402	135.9946544	457.6547161	32.0737219	5.530664942	27.67684054	149.7757897	3.660973982	1.41E-12	8.79E-10	UP	0.920222626	0.471571559	1.392852491	0.113779654	0.015268689	0.090617292	Dehydrin DHN3
TraesCSU01G093300.1	TraesCSU01G093300.1	21.93059957	36.20001593	108.0405033	6.414744381	6.63679793	0	29.87044351	3.66038135	1.31E-05	0.000864533	UP	0.213623299	0.318530851	0.834393199	0.057744627	0.046494328	0	Cytokinin-N-glucosyltransferase 2
TraesCS4D01G197300.1	TraesCS4D01G197300.1	15.12455143	12.71892452	109.2544415	7.331136435	3.318398965	0	24.62457548	3.658557624	0.000263151	0.008447232	UP	0.189656819	0.144072462	1.086203269	0.084955475	0.029926631	0	probable glucuronosyltransferase Os03g0287800
TraesCS2A01G521400.2	TraesCS2A01G521400.2	0	0.978378809	24.27876478	0.916392054	0	1.025068168	4.533100635	3.657886656	0.06515612	0.307914692	UP	0	0.003105198	0.067631704	0.002975453	0	0.003071877	ABC transporter B family member 19
TraesCS3D01G483800.1	TraesCS3D01G483800.1	18.90568929	20.54595499	26.70664126	0	4.424531954	1.025068168	11.93464761	3.657204476	0.000531474	0.014190959	UP	1.256122587	1.233134563	1.406840386	0	0.211421967	0.058090576
TraesCS3B01G292500.1	TraesCS3B01G292500.1	5.293593	9.783788089	38.84602365	0	4.424531954	0	9.724656115	3.652093953	0.006636528	0.079400771	UP	0.044885447	0.07493879	0.261148553	0	0.02698147	0
TraesCS3A01G323500.2	TraesCS3A01G323500.2	52.17970243	38.15677355	66.76660314	0	8.849063907	4.100272672	28.34206928	3.641625879	1.69E-06	0.000163788	UP	0.273917675	0.180940061	0.277884156	0	0.03340866	0.018358814	Putative serine/threonine-protein kinase receptor
TraesCS3A01G323500.3	TraesCS3A01G323500.3	52.17970243	38.15677355	66.76660314	0	8.849063907	4.100272672	28.34206928	3.641625879	1.69E-06	0.000163788	UP	0.273273163	0.18051432	0.277230311	0	0.033330051	0.018315617	Putative serine/threonine-protein kinase receptor
TraesCS6D01G436900LC.1	TraesCS6D01G436900LC.1	2.268682714	14.67568213	21.8508883	0	1.106132988	2.050136336	6.991920412	3.635603058	0.010299248	0.104660767	UP	0.027518326	0.160801899	0.210137417	0	0.009649368	0.021210183	hypothetical protein
TraesCS5B01G772500LC.1	TraesCS5B01G772500LC.1	5.293593	8.80540928	58.26903547	4.581960272	0	1.025068168	12.99584437	3.632362208	0.002807559	0.04504797	UP	0.014032271	0.021084902	0.12246198	0.011224392	0	0.002317627
TraesCS2A01G656600LC.1	TraesCS2A01G656600LC.1	10.587186	25.43784903	14.56725887	0	0	4.100272672	9.115427762	3.631937391	0.003931625	0.056604698	UP	0.453170379	0.983571616	0.494361744	0	0	0.149694947
TraesCS4A01G263600.1	TraesCS4A01G263600.1	29.49287529	52.83245568	59.48297371	0	5.530664942	6.150409008	25.5815631	3.630056031	3.50E-06	0.000295385	UP	0.589625447	0.954123364	0.942839614	0	0.079520613	0.104876101
TraesCS1D01G040000.1	TraesCS1D01G040000.1	3.024910286	5.870272853	16.99513535	0	1.106132988	1.025068168	4.670253274	3.628473069	0.025852738	0.182212772	UP	0.061768964	0.108283114	0.27514935	0	0.016244578	0.017853526	soluble inorganic pyrophosphatase 4	Brassica napus|MYB_related|MYB_related family protein
TraesCS6B01G354600.1	TraesCS6B01G354600.1	6.049820572	62.61624377	144.4586504	5.498352326	5.530664942	6.150409008	38.38402351	3.62613571	1.73E-05	0.001080268	UP	0.066551734	0.622226525	1.259930178	0.055896364	0.043755988	0.057707772	Peroxidase 56
TraesCS4A01G235800LC.1	TraesCS4A01G235800LC.1	13.61209629	0.978378809	10.92544415	0	1.106132988	1.025068168	4.6078534	3.625136902	0.031461208	0.204497944	UP	0.124170807	0.008062062	0.079016836	0	0.007256799	0.00797555	uncharacterized protein LOC103647738
TraesCS3A01G699500LC.2	TraesCS3A01G699500LC.2	19.66191686	3.913515236	1.213938239	0	0	2.050136336	4.473251111	3.621718025	0.045445255	0.2524294	UP	0.177899638	0.031986069	0.008708269	0	0	0.015821417
TraesCS1B01G766200LC.1	TraesCS1B01G766200LC.1	10.587186	5.870272853	7.283629434	1.832784109	0	0	4.262312066	3.619567632	0.031124938	0.203305159	UP	0.436386291	0.21857147	0.238026025	0.069812948	0	0
TraesCS5B01G459100.1	TraesCS5B01G459100.1	3.781137857	13.69730332	8.497567673	0	2.212265977	0	4.698045805	3.619297306	0.028918032	0.194325532	UP	0.03484895	0.114037289	0.062093746	0	0.014663842	0	probable prolyl 4-hydroxylase 6
TraesCS5B01G110500.5	TraesCS5B01G110500.5	13.61209629	1.956757618	23.06482654	0	2.212265977	1.025068168	6.978502432	3.618187263	0.01128409	0.110732915	UP	0.091120832	0.01183244	0.122413384	0	0.01065058	0.005852735
TraesCS6B01G372400.1	TraesCS6B01G372400.1	18.14946172	5.870272853	0	0.916392054	0	1.025068168	4.326865799	3.618095688	0.050258865	0.267697533	UP	0.327985676	0.095828358	0	0.015304056	0	0.015800008	hypothetical protein
TraesCS5A01G456700.1	TraesCS5A01G456700.1	3.781137857	45.98380402	193.01618	10.0803126	3.318398965	6.150409008	43.72170707	3.617703813	7.81E-05	0.003443599	UP	0.258954503	2.84479175	10.48046897	0.637982941	0.163445444	0.359267873
TraesCS2B01G583100LC.1	TraesCS2B01G583100LC.1	2.268682714	0.978378809	21.8508883	0.916392054	1.106132988	0	4.520079145	3.615584354	0.042391255	0.242789413	UP	0.108593824	0.042304156	0.829251958	0.04053655	0.038078688	0
TraesCS7A01G526700LC.1	TraesCS7A01G526700LC.1	9.074730858	10.7621669	15.78119711	2.749176163	0	0	6.394545171	3.613465783	0.010664365	0.107078662	UP	0.297036047	0.318214346	0.409544778	0.083159541	0	0
TraesCS4D01G197300.3	TraesCS4D01G197300.3	15.12455143	10.7621669	83.76173849	5.498352326	3.318398965	0	19.74420135	3.611297982	0.000407611	0.011738027	UP	0.220026701	0.141428598	0.96610563	0.073919592	0.034718803	0	probable glucuronosyltransferase Os03g0287800
TraesCS5D01G657500LC.1	TraesCS5D01G657500LC.1	16.63700657	4.891894044	2.427876478	0.916392054	0	1.025068168	4.316372886	3.610728196	0.031927117	0.206198635	UP	0.667216106	0.177220111	0.07719763	0.033963056	0	0.035063681
TraesCS3B01G457300LC.1	TraesCS3B01G457300LC.1	1.512455143	22.5027126	53.41328251	0.916392054	5.530664942	0	13.97925121	3.608748786	0.003838001	0.055649685	UP	0.03847324	0.517077649	1.077237781	0.021542281	0.101180513	0
TraesCS2D01G279800.1	TraesCS2D01G279800.1	17.39323414	0.978378809	7.283629434	0	2.212265977	0	4.644584727	3.608681791	0.041754969	0.240642964	UP	0.211550263	0.010749417	0.070237188	0	0.019351464	0
TraesCS1B01G680700LC.1	TraesCS1B01G680700LC.1	21.174372	20.54595499	9.711505912	0	4.424531954	0	9.309394142	3.608372941	0.00391654	0.056452025	UP	0.915140184	0.802136075	0.332774248	0	0.137526911	0
TraesCS4D01G279400.1	TraesCS4D01G279400.1	21.93059957	44.0270464	93.4732444	6.414744381	5.530664942	1.025068168	28.73356131	3.604363344	3.57E-06	0.000299991	UP	0.132463836	0.240221019	0.447631032	0.03580637	0.024025224	0.005280961	Beta-galactosidase 5
TraesCS5B01G246900LC.1	TraesCS5B01G246900LC.1	7.562275715	8.80540928	21.8508883	0	2.212265977	1.025068168	6.909317907	3.602135541	0.007382228	0.084560576	UP	0.190192572	0.200048464	0.435708656	0	0.040014892	0.021989088
TraesCS2B01G252400.1	TraesCS2B01G252400.1	8.318503286	14.67568213	14.56725887	0	1.106132988	2.050136336	6.786285602	3.600137724	0.006396435	0.077449431	UP	0.298633015	0.47592175	0.414625979	0	0.028559016	0.0627753
TraesCS5A01G130800LC.1	TraesCS5A01G130800LC.1	19.66191686	17.61081856	0	0	1.106132988	2.050136336	6.738167457	3.59674619	0.022303168	0.166895694	UP	0.781487695	0.632296039	0	0	0.03161891	0.069501225
TraesCS5A01G050900.1	TraesCS5A01G050900.1	0.756227571	35.22163712	29.13451774	0	5.530664942	0	11.77384123	3.595464898	0.010250909	0.104402276	UP	0.040559139	1.706437502	1.238882443	0	0.213332406	0
TraesCS4D01G089300LC.1	TraesCS4D01G089300LC.1	77.13521229	90.01085042	230.6482654	24.74258547	6.63679793	1.025068168	71.69979661	3.594270741	1.26E-07	1.82E-05	UP	2.885493028	3.041633232	6.840747942	0.85535528	0.178553846	0.032706459
TraesCS2D01G000200LC.1	TraesCS2D01G000200LC.1	1.512455143	8.80540928	47.34359132	4.581960272	0	0	10.37390267	3.590957232	0.012209199	0.116368924	UP	0.026611925	0.139954854	0.660451658	0.074503937	0	0
TraesCS1D01G341200LC.1	TraesCS1D01G341200LC.1	31.00533043	10.7621669	19.42301182	0.916392054	2.212265977	2.050136336	11.06155059	3.588561678	0.000605416	0.015615274	UP	0.841602133	0.263885068	0.417996922	0.02298719	0.043186804	0.047464252
TraesCS2A01G521400.3	TraesCS2A01G521400.3	0	0.978378809	23.06482654	0.916392054	0	1.025068168	4.330777595	3.586575239	0.072579435	0.326702706	UP	0	0.003910822	0.080919384	0.003747415	0	0.003868855	ABC transporter B family member 19-like
TraesCS2A01G025500.1	TraesCS2A01G025500.1	9.074730858	10.7621669	4.855752956	0	1.106132988	1.025068168	4.470641978	3.584901831	0.023968459	0.174274416	UP	0.102270639	0.109562408	0.043387022	0	0.008965362	0.009853338	Chalcone synthase 2
TraesCS5A01G527300.1	TraesCS5A01G527300.1	16.63700657	43.04866759	53.41328251	0	5.530664942	4.100272672	20.45498238	3.583856685	4.90E-05	0.002417886	UP	0.173039691	0.404459356	0.440459373	0	0.041370537	0.036374473
TraesCS2A01G395100.1	TraesCS2A01G395100.1	45.37365429	91.96760803	86.18961497	1.832784109	9.955196896	7.175477176	40.41572258	3.58263469	1.01E-08	2.17E-06	UP	1.141155435	2.089395071	1.718628586	0.042597731	0.180067014	0.153923618	RING-H2 finger protein ATL63-like	Zoysia matrella|C2H2|C2H2 family protein
TraesCS6D01G026300.1	TraesCS6D01G026300.1	195.862941	497.9948137	1680.090523	69.64579613	90.70290505	37.92752222	428.7040835	3.581543535	5.48E-05	0.00263977	UP	1.529648789	3.513248789	10.40299006	0.502653226	0.509452757	0.252643051	Beta-fructofuranosidase 1
TraesCS6B01G323200.1	TraesCS6B01G323200.1	442.3931293	3484.006938	8408.950181	596.5712274	233.3940606	201.9384291	2227.875661	3.579185534	0.001017866	0.022580346	UP	12.70547737	90.38705868	191.474277	15.83357662	4.82076185	4.946693671
TraesCS6B01G323200.2	TraesCS6B01G323200.2	442.3931293	3484.006938	8408.950181	596.5712274	233.3940606	201.9384291	2227.875661	3.579185534	0.001017866	0.022580346	UP	12.46423412	88.6708487	187.8386895	15.53293909	4.729228397	4.852769108
TraesCS4B01G284700.1	TraesCS4B01G284700.1	0.756227571	42.07028878	50.98540604	5.498352326	2.212265977	0	16.92042345	3.577505972	0.002902041	0.046188499	UP	0.006143081	0.308712259	0.328371669	0.041276269	0.012924518	0	Cytochrome P450 704C1
TraesCS5A01G132800LC.2	TraesCS5A01G132800LC.2	4.537365429	10.7621669	33.99027069	0	1.106132988	3.075204504	8.911856752	3.567389505	0.005632889	0.071393212	UP	0.083464674	0.178831203	0.495723622	0	0.014633545	0.048248785
TraesCS1B01G328600.1	TraesCS1B01G328600.1	3.781137857	0.978378809	20.63695006	0	2.212265977	0	4.601455451	3.567002298	0.049212882	0.264509124	UP	0.095636606	0.0223539	0.413840702	0	0.040242249	0	Mavicyanin	Zoysia matrella|C2H2|C2H2 family protein
TraesCS7A01G039400.1	TraesCS7A01G039400.1	16.63700657	2.935136427	3.641814717	0.916392054	0	1.025068168	4.192569656	3.564717968	0.035694841	0.220190799	UP	0.084544507	0.013473584	0.014672837	0.004303538	0	0.004443001	Disease resistance protein RPM1
TraesCS7A01G057100.1	TraesCS7A01G057100.1	111.165453	45.98380402	112.8962562	3.665568217	15.48586184	4.100272672	48.88286933	3.563235628	1.08E-08	2.31E-06	UP	1.39006195	0.519414224	1.119257207	0.042358418	0.139265313	0.043731108	TD and POZ domain-containing protein 4
TraesCS5A01G090500.1	TraesCS5A01G090500.1	6.049820572	0.978378809	18.20907358	0	2.212265977	0	4.574923157	3.563232005	0.045885764	0.253863369	UP	0.022294096	0.00325686	0.053201181	0	0.005863109	0	cellulose synthase-like protein D4
TraesCS7B01G466900LC.1	TraesCS7B01G466900LC.1	102.0907221	25.43784903	32.77633245	0.916392054	9.955196896	3.075204504	29.04194951	3.562304748	1.42E-05	0.000922861	UP	0.873971446	0.196714323	0.222462785	0.007249806	0.061292041	0.022454242
TraesCS1A01G004000.1	TraesCS1A01G004000.1	33.27401315	30.32974308	32.77633245	0.916392054	2.212265977	5.12534084	17.43901459	3.561815274	1.99E-05	0.001199555	UP	0.197759647	0.162834286	0.154446793	0.005033243	0.009456123	0.025981767	Disease resistance RPP8-like protein 3	Setaria viridis|WRKY|WRKY family protein
TraesCS4A01G272900.1	TraesCS4A01G272900.1	11.34341357	4.891894044	80.11992377	2.749176163	3.318398965	2.050136336	17.41215714	3.56034953	0.000777996	0.018646051	UP	0.097671427	0.038049192	0.546953419	0.021875624	0.020549234	0.015056358	beta-glucosidase 7-like
TraesCS4B01G253300LC.1	TraesCS4B01G253300LC.1	13.61209629	2.935136427	6.069691195	1.832784109	0	0	4.074951336	3.559461072	0.042176169	0.242179042	UP	0.541029943	0.105382673	0.191270913	0.067319629	0	0
TraesCS3A01G323500.1	TraesCS3A01G323500.1	51.42347486	37.17839474	59.48297371	0	8.849063907	4.100272672	26.83902998	3.556491751	3.63E-06	0.000302916	UP	0.288670593	0.188528229	0.264740169	0	0.03572578	0.019632124	Putative serine/threonine-protein kinase receptor
TraesCS7B01G267900.1	TraesCS7B01G267900.1	1.512455143	7.827030471	15.78119711	0	2.212265977	0	4.55549145	3.555983744	0.041170471	0.238816127	UP	0.008870642	0.041468105	0.073383518	0	0.009331536	0	Putative kinase-like protein TMKL1
TraesCS2A01G396300.1	TraesCS2A01G396300.1	8.318503286	0.978378809	25.49270302	1.832784109	0	1.025068168	6.274572898	3.553031043	0.020107599	0.157181233	UP	0.276346969	0.029360347	0.671446548	0.056267152	0	0.029045288
TraesCS7D01G506500.1	TraesCS7D01G506500.1	3.781137857	0	32.77633245	0.916392054	2.212265977	0	6.614354723	3.55178756	0.034938885	0.217515559	UP	0.420801067	0	2.892016202	0.09424748	0.177065897	0
TraesCS7D01G012800.1	TraesCS7D01G012800.1	74.86652958	17.61081856	41.27390012	0	5.530664942	6.150409008	24.23872037	3.54983894	3.80E-05	0.001970581	UP	0.56487194	0.120029079	0.246901572	0	0.030011169	0.039580359	Cytochrome P450 86A2
TraesCS7D01G328800LC.1	TraesCS7D01G328800LC.1	7.562275715	7.827030471	7.283629434	1.832784109	0	0	4.084286621	3.549755015	0.035612434	0.219866607	UP	0.119801015	0.112008156	0.091483312	0.026832023	0	0
TraesCS7A01G205700.1	TraesCS7A01G205700.1	70.32916415	34.24325831	116.5380709	0	9.955196896	9.225613512	40.04855063	3.549646394	1.66E-06	0.000161626	UP	0.585553604	0.25754369	0.769281118	0	0.059610714	0.065514871	3-ketoacyl-CoA synthase 6
TraesCS2A01G404000.2	TraesCS2A01G404000.2	747.9090682	724.0003186	1591.473031	96.22116571	84.06610712	80.98038527	554.108346	3.549165972	4.04E-29	3.02E-25	UP	3.254523987	2.845915917	5.490653114	0.3869398	0.263089114	0.300560529	hypothetical protein
TraesCS1B01G315500LC.1	TraesCS1B01G315500LC.1	21.93059957	7.827030471	6.069691195	0	1.106132988	2.050136336	6.497265094	3.548051329	0.010343051	0.104950368	UP	1.220323093	0.393428646	0.267779278	0	0.044266474	0.097301716
TraesCS1A01G282300.1	TraesCS1A01G282300.1	12.85586872	7.827030471	49.7714678	2.749176163	1.106132988	2.050136336	12.72663541	3.545970755	0.000904996	0.020798803	UP	0.183426106	0.10087914	0.563023097	0.036249031	0.011350378	0.024949158	aldo-keto reductase family 4 member C10-like
TraesCS7B01G115300.1	TraesCS7B01G115300.1	3.024910286	41.09190997	122.6077621	5.498352326	8.849063907	0	30.17866644	3.538835643	0.033791597	0.213097018	UP	0.134656341	1.652400314	4.327313132	0.226193952	0.283305436	0
TraesCS1D01G224100.1	TraesCS1D01G224100.1	12.09964114	9.783788089	2.427876478	0	2.212265977	0	4.420595281	3.536977395	0.03820086	0.228534507	UP	0.188991356	0.138045139	0.030066445	0	0.024851354	0		Gossypium arboreum|NF-YA|NF-YA family protein
TraesCS2D01G494600.1	TraesCS2D01G494600.1	0	17.61081856	54.62722075	0	1.106132988	5.12534084	13.07825219	3.536970825	0.012150238	0.116028949	UP	0	0.207067709	0.563745848	0	0.010354731	0.056901588	hypothetical protein
TraesCS4B01G327500.1	TraesCS4B01G327500.1	6.049820572	12.71892452	29.13451774	0.916392054	2.212265977	1.025068168	8.676164837	3.534873105	0.0032163	0.049294143	UP	0.068065547	0.129264677	0.259883512	0.009527968	0.017900512	0.009836736
TraesCS5B01G593600LC.1	TraesCS5B01G593600LC.1	10.587186	9.783788089	2.427876478	0.916392054	0	1.025068168	4.123385132	3.532599131	0.033672935	0.212633189	UP	0.188518878	0.157371459	0.034275748	0.015079597	0	0.015568274	hypothetical protein
TraesCS6D01G268200LC.1	TraesCS6D01G268200LC.1	14.36832386	2.935136427	6.069691195	0	0	2.050136336	4.237214636	3.530256976	0.041498108	0.239799192	UP	0.363419103	0.067061701	0.121717854	0	0	0.044228053
TraesCS7B01G009400.1	TraesCS7B01G009400.1	4.537365429	11.74054571	7.283629434	0	0	2.050136336	4.268612818	3.528747872	0.03640279	0.222646049	UP	0.028896211	0.067541399	0.036776553	0	0	0.011136105
TraesCS2A01G504700.1	TraesCS2A01G504700.1	1.512455143	3.913515236	18.20907358	0.916392054	1.106132988	0	4.276261501	3.528155895	0.041438558	0.239640396	UP	0.017487837	0.040875704	0.166927342	0.009791946	0.009198228	0	probable receptor-like serine/threonine-protein kinase At5g57670	Fragaria vesca|bHLH|bHLH family protein
TraesCS3B01G266800.1	TraesCS3B01G266800.1	6.806048143	1.956757618	15.78119711	0	2.212265977	0	4.459378141	3.5279234	0.041877553	0.241086471	UP	0.055456394	0.014402513	0.101948914	0	0.012963946	0	pathogenesis-related genes transcriptional activator PTI6-like
TraesCS7D01G145600.1	TraesCS7D01G145600.1	27.98042014	48.91894044	105.6126268	1.832784109	13.27359586	1.025068168	33.10723925	3.525199632	1.25E-05	0.000835137	UP	0.237855727	0.375647975	0.711805388	0.014398087	0.081150507	0.00743234	anthocyanidin 3-O-glucosyltransferase 2-like
TraesCSU01G147300.1	TraesCSU01G147300.1	7.562275715	9.783788089	4.855752956	1.832784109	0	0	4.005766811	3.524445983	0.039559919	0.233381883	UP	0.290207632	0.339162626	0.147740291	0.064998262	0	0	Non-specific lipid-transfer protein 4.3
TraesCS5B01G573400LC.1	TraesCS5B01G573400LC.1	25.71173743	29.35136427	115.3241327	7.331136435	0	7.175477176	30.81564133	3.52430346	2.45E-05	0.001404672	UP	0.763052601	0.786857293	2.713496684	0.20106129	0	0.181629869
TraesCS5B01G182000.1	TraesCS5B01G182000.1	27.22419257	45.98380402	133.5332063	10.0803126	6.63679793	1.025068168	37.41389693	3.523844119	3.36E-06	0.000285358	UP	0.346259163	0.528318468	1.346547227	0.118482546	0.060708308	0.011120196	Os09g0325700; Similar to Protein phpsphatase 2C (PP2C) (EC 3.1.3.16).
TraesCS6D01G011400.1	TraesCS6D01G011400.1	0	8.80540928	13.35332063	1.832784109	0	0	3.99858567	3.521349991	0.078820252	0.341567131	UP	0	0.064850876	0.08631713	0.013809155	0	0	ankyrin repeat-containing protein At5g02620-like
TraesCS6A01G389400.1	TraesCS6A01G389400.1	11.34341357	1.956757618	10.92544415	0	2.212265977	0	4.406313553	3.520137451	0.041026477	0.238403871	UP	0.088901634	0.013853121	0.067887704	0	0.012469429	0	kinesin-like protein KIN12A
TraesCS3D01G045500.1	TraesCS3D01G045500.1	4.537365429	7.827030471	10.92544415	0.916392054	1.106132988	0	4.218727516	3.517796153	0.029555261	0.196837508	UP	0.132884547	0.207067709	0.253685632	0.024801968	0.023298144	0
TraesCS2D01G479900.2	TraesCS2D01G479900.2	55.20461272	45.98380402	44.91571484	8.247528489	1.106132988	3.075204504	26.42216626	3.517316888	7.44E-07	8.21E-05	UP	0.413716874	0.311298761	0.266877664	0.057119685	0.005961815	0.019656912	Kinesin-1
TraesCS3D01G260000LC.1	TraesCS3D01G260000LC.1	15.12455143	1.956757618	6.069691195	0	0	2.050136336	4.20018943	3.516622862	0.046481151	0.255833411	UP	0.595824519	0.069633389	0.18957825	0	0	0.06888617
TraesCS1A01G200500LC.1	TraesCS1A01G200500LC.1	3.781137857	21.5243338	9.711505912	0	0	3.075204504	6.348697011	3.513488135	0.018514813	0.149824196	UP	0.109298978	0.562040923	0.22256979	0	0	0.075819519
TraesCSU01G173800.1	TraesCSU01G173800.1	18.14946172	17.61081856	21.8508883	1.832784109	2.212265977	1.025068168	10.44688114	3.507810672	0.000596814	0.015454393	UP	0.105063465	0.09208993	0.100286648	0.009804679	0.00921019	0.005061208
TraesCS3B01G366400LC.1	TraesCS3B01G366400LC.1	20.41814443	13.69730332	12.13938239	0.916392054	2.212265977	1.025068168	8.401426057	3.506755895	0.002189626	0.038000615	UP	0.987967722	0.598695766	0.465703092	0.040977165	0.076985173	0.042305094
TraesCS5B01G032900LC.1	TraesCS5B01G032900LC.1	17.39323414	25.43784903	15.78119711	0	2.212265977	3.075204504	10.64995846	3.505953192	0.001034076	0.022789093	UP	0.258091321	0.340971493	0.185660299	0	0.023608786	0.038920686
TraesCS5D01G407300LC.1	TraesCS5D01G407300LC.1	32.51778557	16.63243975	84.97567673	0	11.06132988	1.025068168	24.36871668	3.505517252	0.00031571	0.009679966	UP	0.438653233	0.202675363	0.90882664	0	0.107312665	0.011794147
TraesCS3A01G165500.1	TraesCS3A01G165500.1	6.806048143	32.28650069	44.91571484	0.916392054	6.63679793	0	15.26024228	3.505369726	0.001214711	0.025615202	UP	0.13709356	0.587472639	0.717309197	0.017058367	0.096144379	0	germin-like protein 5-1
TraesCS7B01G295300LC.1	TraesCS7B01G295300LC.1	49.91101972	15.65406094	23.06482654	4.581960272	0	3.075204504	16.04784533	3.503139923	0.000212923	0.007208348	UP	0.779589344	0.220872222	0.28563123	0.066138582	0	0.040969143
TraesCS7D01G488500.1	TraesCS7D01G488500.1	12.09964114	19.56757618	14.56725887	0	0	4.100272672	8.38912481	3.502377128	0.005836851	0.073163452	UP	0.384732404	0.562040923	0.367240153	0	0	0.111201961	Histone H2AX
TraesCS5B01G584700LC.1	TraesCS5B01G584700LC.1	30.24910286	8.80540928	15.78119711	3.665568217	0	1.025068168	9.921057605	3.50078208	0.002491474	0.041490848	UP	0.09370657	0.024640625	0.038759979	0.010493804	0	0.002708468	uncharacterized protein LOC109940263
TraesCSU01G595800LC.1	TraesCSU01G595800LC.1	48.39856457	36.20001593	75.26417082	4.581960272	3.318398965	6.150409008	28.98558659	3.498430514	1.40E-07	1.99E-05	UP	1.99490876	1.347857399	2.459602257	0.17453237	0.098369943	0.216226035
TraesCS2A01G146600LC.1	TraesCS2A01G146600LC.1	18.14946172	13.69730332	2.427876478	0	0	3.075204504	6.224974337	3.497297753	0.021183713	0.161785237	UP	0.6312016	0.430312582	0.066944819	0	0	0.091220358
TraesCS1D01G437300.1	TraesCS1D01G437300.1	3.781137857	42.07028878	93.4732444	1.832784109	3.318398965	7.175477176	25.27522188	3.497287747	0.000262927	0.008442649	UP	0.043719591	0.439413813	0.85689369	0.019583892	0.027594685	0.070764884	hypothetical protein
TraesCS1D01G105400LC.1	TraesCS1D01G105400LC.1	27.22419257	6.848651662	9.711505912	2.749176163	0	1.025068168	7.926432413	3.496846326	0.006136241	0.075371951	UP	1.731295817	0.393428646	0.489653537	0.161567108	0	0.05560098
TraesCS7D01G218400LC.1	TraesCS7D01G218400LC.1	1.512455143	11.74054571	9.711505912	0.916392054	1.106132988	0	4.164505301	3.496036994	0.038915071	0.231076179	UP	0.00768879	0.053914851	0.03914246	0.004305176	0.004044139	0
TraesCS5A01G739700LC.1	TraesCS5A01G739700LC.1	36.29892343	27.39460665	15.78119711	1.832784109	2.212265977	3.075204504	14.43249696	3.494143347	0.00010298	0.004208291	UP	2.244272355	1.530000291	0.773584581	0.104719422	0.098369943	0.162169526
TraesCS3D01G043800.1	TraesCS3D01G043800.1	7.562275715	13.69730332	35.20420893	2.749176163	1.106132988	1.025068168	10.22402755	3.493311413	0.001834017	0.033806594	UP	0.038605602	0.06316515	0.142488056	0.012969837	0.004061144	0.004463381
TraesCS3D01G043800.2	TraesCS3D01G043800.2	7.562275715	13.69730332	35.20420893	2.749176163	1.106132988	1.025068168	10.22402755	3.493311413	0.001834017	0.033806594	UP	0.03851726	0.063020607	0.142161997	0.012940157	0.004051851	0.004453168
TraesCS7B01G337800.1	TraesCS7B01G337800.1	59.74197815	47.94056164	76.47810905	3.665568217	7.742930919	5.12534084	33.44908147	3.492177448	1.04E-08	2.22E-06	UP	1.796934284	1.302567815	1.823794002	0.101889167	0.167494768	0.131488805	11 kDa late embryogenesis abundant protein
TraesCS6A01G155700LC.1	TraesCS6A01G155700LC.1	21.93059957	0.978378809	12.13938239	0	2.212265977	1.025068168	6.380949153	3.486766678	0.020315736	0.158005409	UP	0.638077434	0.025714291	0.280030618	0	0.046291738	0.025438357	ATP-dependent DNA helicase PIF1-like
TraesCS2B01G824700LC.1	TraesCS2B01G824700LC.1	0.756227571	32.28650069	41.27390012	6.414744381	0	0	13.45522879	3.485390246	0.010165848	0.103796621	UP	0.025122452	0.968891442	1.087103935	0.196935033	0	0
TraesCS7B01G772900LC.1	TraesCS7B01G772900LC.1	10.587186	7.827030471	3.641814717	0.916392054	0	1.025068168	3.999581902	3.483584771	0.034815864	0.216984321	UP	0.457570092	0.305575648	0.124790343	0.036600963	0	0.037787074
TraesCS1B01G163200LC.1	TraesCS1B01G163200LC.1	32.51778557	9.783788089	1.213938239	2.749176163	1.106132988	0	7.895136842	3.483173031	0.013726234	0.12495388	UP	2.06793667	0.562040923	0.061206692	0.161567108	0.050590256	0
TraesCS2B01G167300.1	TraesCS2B01G167300.1	38.56760615	145.7784425	661.5963402	54.98352326	14.37972885	6.150409008	153.5760083	3.48244441	0.006888442	0.081216546	UP	0.452204131	1.544008823	6.150224682	0.595769847	0.121256716	0.061507669		Zoysia japonica|WRKY|WRKY family protein
TraesCS5B01G062400.1	TraesCS5B01G062400.1	12.85586872	1.956757618	18.20907358	1.832784109	0	1.025068168	5.979925366	3.482410489	0.017601686	0.145563334	UP	0.058297737	0.008015524	0.06546726	0.00768061	0	0.003964756
TraesCS2B01G167300.2	TraesCS2B01G167300.2	38.56760615	144.8000637	651.8848343	54.06713121	14.37972885	6.150409008	151.6416289	3.481666689	0.00662152	0.079311917	UP	0.521844484	1.769830992	6.993190142	0.67606095	0.139930496	0.070979975		Zoysia matrella|WRKY|WRKY family protein
TraesCS2D01G091000.1	TraesCS2D01G091000.1	3.024910286	10.7621669	8.497567673	0.916392054	0	1.025068168	4.03768418	3.479055672	0.035832181	0.220647691	UP	0.019890154	0.063924891	0.044300265	0.005568536	0	0.005748994	putative leucine-rich repeat receptor-like protein kinase family protein precursor
TraesCS5D01G535000LC.1	TraesCS5D01G535000LC.1	9.074730858	7.827030471	6.069691195	0	1.106132988	1.025068168	4.183775613	3.478882383	0.029958179	0.198422558	UP	0.392202936	0.305575648	0.207983905	0	0.034381728	0.037787074
TraesCS5D01G479400.1	TraesCS5D01G479400.1	18.90568929	12.71892452	52.19934428	0	7.742930919	0	15.26114817	3.477410122	0.002100367	0.036960461	UP	0.642444376	0.390425374	1.406352239	0	0.18923073	0	hypothetical protein
TraesCS1D01G080900.1	TraesCS1D01G080900.1	24.19928229	122.2973511	244.001586	22.90980136	5.530664942	6.150409008	70.84818246	3.477017915	9.33E-07	0.000100017	UP	0.324473112	1.481282554	2.593910115	0.283877952	0.053333102	0.07033859	Peroxidase 5	Genlisea aurea|NAC|NAC family protein
TraesCS2D01G415500.1	TraesCS2D01G415500.1	3.024910286	0.978378809	18.20907358	0.916392054	0	1.025068168	4.02563715	3.46718875	0.05318443	0.275494608	UP	0.114115543	0.033341411	0.54463582	0.031948298	0	0.032983632	SORBIDRAFT_06g028640; Sb06g028640; hypothetical protein
TraesCSU01G587300LC.1	TraesCSU01G587300LC.1	11.34341357	42.07028878	13.35332063	1.832784109	1.106132988	3.075204504	12.13019076	3.466037804	0.00078612	0.018793407	UP	0.776863508	2.602681814	0.725063891	0.115996898	0.054481815	0.179633937
TraesCS4A01G464200.1	TraesCS4A01G464200.1	0.756227571	6.848651662	14.56725887	0.916392054	0	1.025068168	4.018933054	3.464854216	0.049702388	0.266046631	UP	0.007167655	0.058637343	0.109468321	0.008026755	0	0.008286874	Auxin-induced protein 5NG4
TraesCS2B01G060700LC.1	TraesCS2B01G060700LC.1	12.85586872	7.827030471	2.427876478	0	2.212265977	0	4.22050694	3.46408031	0.045253748	0.251986696	UP	0.14537412	0.07995163	0.021766986	0	0.017991454	0
TraesCS3B01G378900.1	TraesCS3B01G378900.1	9.074730858	11.74054571	1.213938239	0.916392054	1.106132988	0	4.008623308	3.458345636	0.044051973	0.248051015	UP	0.187892569	0.219588082	0.01992776	0.017534415	0.016471246	0	HFO1503; histone H4
TraesCS7D01G363200.1	TraesCS7D01G363200.1	5.293593	7.827030471	9.711505912	0	1.106132988	1.025068168	4.16055509	3.458022079	0.031675386	0.205260191	UP	0.034654205	0.046285723	0.050405511	0	0.005207821	0.00572363	Putative kinase-like protein TMKL1
TraesCS7D01G298500.1	TraesCS7D01G298500.1	32.51778557	8.80540928	0	3.665568217	0	0	7.498127178	3.457958038	0.036349721	0.222498745	UP	0.357421153	0.087428588	0	0.037233572	0	0
TraesCS3D01G371000.1	TraesCS3D01G371000.1	16.63700657	1.956757618	15.78119711	0	2.212265977	1.025068168	6.268715907	3.455557195	0.017064846	0.143082384	UP	0.21281893	0.022610842	0.160051982	0	0.020352402	0.011184105
TraesCS7B01G506900LC.1	TraesCS7B01G506900LC.1	31.761558	9.783788089	2.427876478	0.916392054	1.106132988	2.050136336	8.007647325	3.454529543	0.007866709	0.088018803	UP	1.047327099	0.291428627	0.063473607	0.027925179	0.026231985	0.057660276
TraesCS4A01G205700LC.1	TraesCS4A01G205700LC.1	15.12455143	3.913515236	2.427876478	0.916392054	0	1.025068168	3.901233894	3.453902112	0.045129792	0.25164524	UP	0.389180177	0.090966161	0.049531427	0.021791325	0	0.022497507	uncharacterized LOC104896404
TraesCS2B01G377300LC.1	TraesCS2B01G377300LC.1	16.63700657	5.870272853	0	0	1.106132988	1.025068168	4.10641343	3.452837705	0.063260831	0.303140964	UP	0.413748535	0.131875524	0	0	0.019783899	0.0217434
TraesCS6D01G150200LC.1	TraesCS6D01G150200LC.1	29.49287529	1.956757618	21.8508883	3.665568217	1.106132988	0	9.678703735	3.450503687	0.007130015	0.082860083	UP	1.299900325	0.077906663	0.763568634	0.149302938	0.035062554	0
TraesCS2A01G375300.1	TraesCS2A01G375300.1	9.074730858	3.913515236	29.13451774	3.665568217	0	0	7.631388674	3.450192115	0.014962438	0.132036729	UP	0.171173315	0.066682821	0.435708656	0.063896597	0	0
TraesCS5A01G198800.1	TraesCS5A01G198800.1	130.0711423	95.88112327	223.364636	8.247528489	1.106132988	31.77711321	81.74127937	3.447681506	0.001552847	0.030251591	UP	0.6833465	0.455027624	0.930380245	0.040042202	0.004179368	0.142392755	U-box domain-containing protein 19
TraesCS4A01G213400LC.1	TraesCS4A01G213400LC.1	6.806048143	3.913515236	10.92544415	0.916392054	0	1.025068168	3.931077959	3.438614391	0.037728903	0.226957002	UP	0.082780538	0.042997666	0.105355782	0.010300271	0	0.010634067	uncharacterized LOC109159828
TraesCS2D01G379900.1	TraesCS2D01G379900.1	3.024910286	17.61081856	1.213938239	0.916392054	1.106132988	0	3.978698688	3.437903986	0.053324145	0.275999675	UP	0.041517885	0.218346834	0.013210077	0.011623533	0.01091876	0
TraesCS2A01G404000.1	TraesCS2A01G404000.1	803.1136809	770.9625014	1709.22504	106.3014783	107.2948999	89.18093061	597.6797553	3.437508404	9.16E-28	5.99E-24	UP	2.768553842	2.400788126	4.671552588	0.338648663	0.266010202	0.262217323	hypothetical protein
TraesCS3D01G133300LC.1	TraesCS3D01G133300LC.1	9.830958429	4.891894044	7.283629434	0	0	2.050136336	4.009436374	3.437230164	0.043987175	0.247910697	UP	0.262055754	0.117793008	0.153932998	0	0	0.0466116
TraesCS4A01G432500LC.1	TraesCS4A01G432500LC.1	5.293593	0	26.70664126	1.832784109	0	1.025068168	5.809681089	3.436999979	0.042521927	0.243189995	UP	0.204911824	0	0.819637442	0.065563464	0	0.033844075
TraesCS4B01G071600.1	TraesCS4B01G071600.1	3.024910286	23.48109141	30.34845597	0.916392054	4.424531954	0	10.36589695	3.436803479	0.005505491	0.070341594	UP	0.040195923	0.281859329	0.319736451	0.01125343	0.042284393	0	uncharacterized LOC100824963
TraesCS3A01G578200LC.1	TraesCS3A01G578200LC.1	32.51778557	25.43784903	30.34845597	0	0	8.200545344	16.08410599	3.435730306	0.000828982	0.01958979	UP	1.683204266	1.189435442	1.245485014	0	0	0.362052895
TraesCS1A01G328600LC.1	TraesCS1A01G328600LC.1	5.293593	5.870272853	23.06482654	0	2.212265977	1.025068168	6.244337756	3.43520453	0.015632982	0.135766594	UP	0.248051155	0.24848125	0.85689369	0	0.074554062	0.040969143	ATP-dependent DNA helicase RRM3-like
TraesCS1D01G233800.1	TraesCS1D01G233800.1	0	73.37841067	10.92544415	3.665568217	0	4.100272672	15.34494928	3.434209768	0.136643885	0.452545272	UP	0	1.855795501	0.242517082	0.094840231	0	0.097913676	hypothetical protein
TraesCS7D01G001800.2	TraesCS7D01G001800.2	31.761558	15.65406094	8.497567673	0	3.318398965	2.050136336	10.21362032	3.433710311	0.002482278	0.041393951	UP	0.355249142	0.15816227	0.075354973	0	0.026693351	0.019558134
TraesCS2D01G505700.1	TraesCS2D01G505700.1	37.055151	6.848651662	0	0.916392054	2.212265977	1.025068168	8.009588144	3.433083541	0.019221619	0.153022574	UP	0.310647868	0.051864417	0	0.007099622	0.013338297	0.007329696	Sucrose transport protein SUC3
TraesCS2D01G079500.1	TraesCS2D01G079500.1	174.688569	74.35678947	67.98054138	4.581960272	4.424531954	20.50136336	57.75562591	3.43241779	3.27E-08	5.84E-06	UP	4.029224721	1.5492527	1.243161829	0.097665782	0.073395191	0.403323174	RING-H2 finger protein ATL2B
TraesCS5D01G378600.1	TraesCS5D01G378600.1	0	27.39460665	52.19934428	7.331136435	0	0	14.48751456	3.431533744	0.279715881	0.633321271	UP	0	0.775774796	1.29740946	0.212388687	0	0
TraesCS2D01G711000LC.1	TraesCS2D01G711000LC.1	9.830958429	16.63243975	47.34359132	5.498352326	1.106132988	0	13.40191247	3.430617265	0.00163735	0.031349082	UP	0.310378092	0.474346595	1.185065741	0.160421242	0.02511573	0
TraesCS3A01G321300LC.1	TraesCS3A01G321300LC.1	5.293593	11.74054571	4.855752956	0	0	2.050136336	3.990004666	3.426436376	0.046723626	0.256505836	UP	0.041029936	0.082202155	0.029839595	0	0	0.013553344	SORBIDRAFT_03g003170; Sb03g003170; hypothetical protein
TraesCS2B01G490400.1	TraesCS2B01G490400.1	632.9624773	1382.449257	2745.928297	188.7767632	115.0378308	139.4092708	867.4273159	3.423050192	3.93E-18	7.91E-15	UP	10.67304523	21.05737414	36.71010466	2.941663767	1.395064646	2.005005049	Putative invertase inhibitor
TraesCS2D01G556200LC.1	TraesCS2D01G556200LC.1	6.049820572	9.783788089	4.855752956	1.832784109	0	0	3.753690954	3.422678833	0.049986686	0.26701376	UP	0.060519704	0.088410932	0.038512076	0.016943367	0	0	uncharacterized protein LOC109941195
TraesCS6B01G729000LC.1	TraesCS6B01G729000LC.1	18.90568929	26.41622784	77.69204729	2.749176163	8.849063907	0	22.43536742	3.422242265	0.000173676	0.006222285	UP	0.825100131	1.04142877	2.688293928	0.110879388	0.277750427	0
TraesCS6D01G167300.1	TraesCS6D01G167300.1	24.19928229	20.54595499	20.63695006	1.832784109	3.318398965	1.025068168	11.92640643	3.421899297	0.00034728	0.010400112	UP	0.248214454	0.1903687	0.167824801	0.017372807	0.024479156	0.0089679	U-box domain-containing protein 22
TraesCS7A01G134200.1	TraesCS7A01G134200.1	255.6049192	90.01085042	104.3986886	18.32784109	16.59199483	7.175477176	82.0182952	3.419763699	4.75E-11	1.99E-08	UP	1.025086562	0.326085004	0.331949808	0.067926112	0.047855648	0.024544577	Telomere-associated protein RIF1
TraesCS3A01G481800LC.1	TraesCS3A01G481800LC.1	200.4003064	220.135232	286.4894244	13.74588082	37.60852161	15.37602252	128.9592313	3.419037805	1.82E-17	3.23E-14	UP	13.72458863	13.61868391	15.55591621	0.869976738	1.852381695	0.898169683
TraesCS5B01G028800.1	TraesCS5B01G028800.1	0	2.935136427	37.63208541	3.665568217	0	0	7.372131675	3.412792301	0.053999148	0.277980557	UP	0	0.041268739	0.464400426	0.052725863	0	0	gpm554; uncharacterized protein LOC100285134 precursor
TraesCS1D01G290200.1	TraesCS1D01G290200.1	39.32383372	35.22163712	37.63208541	0	8.849063907	2.050136336	20.51279275	3.411043258	6.84E-05	0.003127754	UP	1.683204266	1.361868391	1.277101172	0	0.272409073	0.074847474	HFO1503; histone H4	Artemisia annua|CO-like|CO-like family protein
TraesCS5D01G284800LC.1	TraesCS5D01G284800LC.1	4.537365429	0.978378809	15.78119711	0.916392054	0	1.025068168	3.873066928	3.409490147	0.055093154	0.28083469	UP	0.148518024	0.028928577	0.409544778	0.027719847	0	0.028618152
TraesCS6D01G026300.2	TraesCS6D01G026300.2	236.6992299	581.1570125	1877.962456	87.97363722	122.7807617	43.05286305	491.6043267	3.408837676	0.000130521	0.00502741	UP	1.556404536	3.451944105	9.790358477	0.534579502	0.580629678	0.241457729	Beta-fructofuranosidase 1
TraesCS6D01G208500.6	TraesCS6D01G208500.6	13.61209629	3.913515236	27.9205795	0	4.424531954	0	8.311787162	3.408651604	0.013199448	0.122176572	UP	0.118581905	0.030796763	0.192843003	0	0.027720688	0	Protein WAX2
TraesCSU01G321800LC.1	TraesCSU01G321800LC.1	9.074730858	5.870272853	6.069691195	0.916392054	0	1.025068168	3.826025855	3.407952735	0.038690543	0.230294817	UP	0.188770572	0.110307097	0.100104403	0.017616351	0	0.018187237
TraesCSU01G365300LC.1	TraesCSU01G365300LC.1	31.761558	26.41622784	16.99513535	2.749176163	4.424531954	0	13.72443822	3.406563066	0.000362882	0.010754356	UP	1.240255775	0.931804689	0.526162792	0.099207874	0.12425677	0
TraesCSU01G221500.1	TraesCSU01G221500.1	7.562275715	108.6000478	58.26903547	1.832784109	4.424531954	10.25068168	31.82322612	3.406171273	8.66E-05	0.003702617	UP	0.070971368	0.920672798	0.433565324	0.015895569	0.029863539	0.08205345	Two-component response regulator-like PRR37
TraesCSU01G221500.2	TraesCSU01G221500.2	7.562275715	108.6000478	58.26903547	1.832784109	4.424531954	10.25068168	31.82322612	3.406171273	8.66E-05	0.003702617	UP	0.081314216	1.054844921	0.496749965	0.018212073	0.034215632	0.094011319	Two-component response regulator-like PRR37
TraesCSU01G221500.3	TraesCSU01G221500.3	7.562275715	108.6000478	58.26903547	1.832784109	4.424531954	10.25068168	31.82322612	3.406171273	8.66E-05	0.003702617	UP	0.079209613	1.027543053	0.483892907	0.017740702	0.033330051	0.091578085	Two-component response regulator-like PRR37
TraesCS2B01G829500LC.1	TraesCS2B01G829500LC.1	9.074730858	10.7621669	36.41814717	0	4.424531954	1.025068168	10.28410751	3.405212653	0.004022336	0.057399625	UP	0.320610336	0.343469453	1.020111535	0	0.112422792	0.030889434
TraesCS4A01G297500.1	TraesCS4A01G297500.1	0	5.870272853	14.56725887	1.832784109	0	0	3.711719305	3.404285925	0.097232181	0.380406017	UP	0	0.13566505	0.295480583	0.043332175	0	0
TraesCS7B01G399000LC.1	TraesCS7B01G399000LC.1	8.318503286	0	13.35332063	0	0	2.050136336	3.953660042	3.40404545	0.085995391	0.35683039	UP	0.235863018	0	0.300185687	0	0	0.049580492
TraesCS7B01G032800.1	TraesCS7B01G032800.1	18.90568929	4.891894044	32.77633245	0	5.530664942	0	10.35076345	3.400991719	0.007984064	0.08891344	UP	0.226034593	0.052832853	0.310691087	0	0.047555747	0	Zinc finger protein CONSTANS-LIKE 3
TraesCS1B01G419700LC.1	TraesCS1B01G419700LC.1	13.61209629	6.848651662	12.13938239	0	1.106132988	2.050136336	5.959399944	3.400930827	0.013106519	0.121587167	UP	0.239507326	0.108853776	0.169346579	0	0.013997304	0.030767341
TraesCS1D01G084200.1	TraesCS1D01G084200.1	17.39323414	18.58919737	106.826565	10.99670465	2.212265977	0	26.00299453	3.399308124	0.000502932	0.013627094	UP	0.153931205	0.148611218	0.749569033	0.089937953	0.014080787	0	Transcription factor PIF3	Triticum aestivum|bHLH|bHLH family protein
TraesCS3B01G294900.1	TraesCS3B01G294900.1	24.19928229	2.935136427	55.84115899	5.498352326	2.212265977	0	15.114366	3.398534175	0.002680207	0.043667633	UP	0.155223448	0.017007002	0.28398494	0.032592788	0.010205527	0	cysteine-rich receptor-like protein kinase 2
TraesCS7B01G311000LC.1	TraesCS7B01G311000LC.1	34.03024072	8.80540928	0	0.916392054	2.212265977	1.025068168	7.831562699	3.397640976	0.019325758	0.153629495	UP	0.231633615	0.054141557	0	0.005764372	0.010829718	0.005951175	SORBIDRAFT_07g028153; Sb07g028153; hypothetical protein
TraesCS2A01G399500LC.1	TraesCS2A01G399500LC.1	0	21.5243338	0	0	0	2.050136336	3.929078355	3.397547183	0.142178502	0.461839533	UP	0	0.824326687	0	0	0	0.07413464
TraesCS1D01G288400.1	TraesCS1D01G288400.1	0.756227571	14.67568213	4.855752956	1.832784109	0	0	3.686741128	3.396380298	0.074291464	0.331033374	UP	0.008170894	0.143238585	0.041596781	0.018300482	0	0
TraesCS5A01G285800.1	TraesCS5A01G285800.1	2.268682714	8.80540928	10.92544415	0	1.106132988	1.025068168	4.02178955	3.395694748	0.04226144	0.242442454	UP	0.024453331	0.085735056	0.093366141	0	0.00857462	0.009423895
TraesCS7A01G009800.1	TraesCS7A01G009800.1	0	11.74054571	31.56239421	0	0	4.100272672	7.900535432	3.395497538	0.040987226	0.238281669	UP	0	0.065179159	0.15379132	0	0	0.021493246	6(G)-fructosyltransferase
TraesCS5D01G364100.1	TraesCS5D01G364100.1	0.756227571	73.37841067	449.1571484	43.07042655	6.63679793	0	95.49983519	3.394008471	0.14371978	0.464796734	UP	0.01035818	0.907912261	4.877702541	0.545185422	0.065378177	0	SORBIDRAFT_07g024090; Sb07g024090; hypothetical protein
TraesCS1A01G377400.1	TraesCS1A01G377400.1	0.756227571	9.783788089	20.63695006	1.832784109	0	1.025068168	5.672469667	3.392023254	0.030000154	0.198602306	UP	0.011839655	0.138368809	0.256163999	0.026517462	0	0.013688401
TraesCS3B01G359100.1	TraesCS3B01G359100.1	121.752639	113.4919418	747.7859552	36.65568217	35.39625563	21.52643153	179.4348176	3.39166932	0.000197125	0.006824095	UP	1.244051508	1.047537635	6.057917132	0.346126935	0.260112106	0.18760545	probable GMP synthase [glutamine-hydrolyzing]
TraesCS3D01G121800.1	TraesCS3D01G121800.1	27.22419257	9.783788089	15.78119711	1.832784109	2.212265977	1.025068168	9.643216004	3.390840779	0.001687914	0.031971953	UP	0.227802081	0.073952753	0.104695658	0.014172553	0.013313225	0.007315918	3'-N-debenzoyl-2'-deoxytaxol N-benzoyltransferase-like
TraesCS3A01G155800.1	TraesCS3A01G155800.1	14.36832386	1.956757618	3.641814717	1.832784109	0	0	3.63328005	3.390728029	0.067599588	0.314503983	UP	0.256874547	0.031600694	0.051620102	0.030280315	0	0	Aquaporin TIP4-3
TraesCS7B01G275900LC.1	TraesCS7B01G275900LC.1	16.63700657	12.71892452	12.13938239	1.832784109	0	2.050136336	7.563038987	3.389452576	0.004937751	0.06552871	UP	0.121810835	0.084121257	0.070468231	0.012400984	0	0.012802857
TraesCS6D01G398700LC.1	TraesCS6D01G398700LC.1	74.110302	32.28650069	29.13451774	3.665568217	0	9.225613512	24.73708369	3.38902329	3.75E-05	0.001953472	UP	1.453339367	0.571944728	0.452983448	0.066429942	0	0.154311091	Putative LRR receptor-like serine/threonine-protein kinase
TraesCS5D01G479500LC.1	TraesCS5D01G479500LC.1	0.756227571	0	19.42301182	1.832784109	0	0	3.668670584	3.388942724	0.119121144	0.422251326	UP	0.014448105	0	0.294212426	0.03235965	0	0
TraesCS2D01G371700.1	TraesCS2D01G371700.1	57.47329543	45.00542521	200.2998094	5.498352326	13.27359586	10.25068168	55.30019332	3.388055817	1.02E-07	1.53E-05	UP	1.084097663	0.766852446	2.995497008	0.095844895	0.180067014	0.164918162
TraesCS3B01G139100.1	TraesCS3B01G139100.1	0.756227571	23.48109141	15.78119711	3.665568217	0	0	7.280680718	3.387135662	0.027554193	0.189068704	UP	0.007685864	0.21557734	0.127164589	0.034428303	0	0	3'-N-debenzoyl-2'-deoxytaxol N-benzoyltransferase-like
TraesCS5B01G156200LC.1	TraesCS5B01G156200LC.1	74.110302	70.44327424	42.48783836	7.331136435	2.212265977	8.200545344	34.13089373	3.385426716	5.20E-08	8.76E-06	UP	2.229108353	1.913977198	1.01321889	0.203778335	0.047855648	0.210382088
TraesCS5D01G041100.2	TraesCS5D01G041100.2	424.9998952	1221.995132	6095.183898	734.9464276	7.742930919	0	1414.144714	3.381916506	0.16473233	0.496999092	UP	2.660930514	6.911285221	30.25642205	4.252403875	0.034865296	0	Lipoxygenase 2.2; chloroplastic
TraesCS7D01G170900.1	TraesCS7D01G170900.1	23.44305472	46.96218283	150.5283416	10.0803126	9.955196896	1.025068168	40.33235947	3.381706143	1.23E-05	0.000822289	UP	0.561068089	1.015299732	2.856312299	0.222951028	0.171354094	0.0209251	transcription factor HEC2-like
TraesCS5D01G041100.1	TraesCS5D01G041100.1	473.3984597	1329.616801	6530.987726	791.762735	7.742930919	0	1522.251442	3.381692733	0.16654496	0.499730416	UP	2.027618738	5.144350837	22.17810159	3.133925182	0.023851083	0	Lipoxygenase 2.2; chloroplastic
TraesCS7B01G113000.1	TraesCS7B01G113000.1	21.174372	1.956757618	32.77633245	0	5.530664942	0	10.23968784	3.380083519	0.013074062	0.121442991	UP	0.191584225	0.015993034	0.235123268	0	0.035989004	0	3-ketoacyl-CoA synthase 6
TraesCS5D01G433200.1	TraesCS5D01G433200.1	55.20461272	21.5243338	80.11992377	7.331136435	6.63679793	1.025068168	28.64031214	3.378591172	7.07E-06	0.000527894	UP	1.092212546	0.384685787	1.256777411	0.13404086	0.094435145	0.017298083	Dehydrin Rab15
TraesCS2D01G584600.1	TraesCS2D01G584600.1	47.642337	70.44327424	81.33386201	7.331136435	6.63679793	5.12534084	36.41879141	3.376320416	5.16E-09	1.22E-06	UP	0.536920855	0.71713576	0.726732623	0.076352389	0.053792171	0.049266691	Peroxidase 12
TraesCSU01G057300.1	TraesCSU01G057300.1	1358.184718	2047.746847	1922.878171	228.1816215	163.7076823	120.9580438	973.6095139	3.374709631	6.78E-37	8.87E-33	UP	61.07141136	83.17637947	68.55149517	9.481867675	5.294091475	4.63903129	Non-specific lipid-transfer protein 4.3
TraesCS5D01G393400.1	TraesCS5D01G393400.1	30.24910286	7.827030471	16.99513535	0	5.530664942	0	10.10032227	3.374222081	0.006857819	0.080974122	UP	0.294652826	0.068871535	0.131252863	0	0.038745273	0	SORBIDRAFT_01g008360; Sb01g008360; hypothetical protein
TraesCS7B01G345200.1	TraesCS7B01G345200.1	9.074730858	15.65406094	16.99513535	1.832784109	1.106132988	1.025068168	7.614652068	3.373814498	0.004149666	0.058624896	UP	0.046991356	0.073224409	0.069774205	0.008770607	0.004119408	0.004527416	hypothetical protein
TraesCS3D01G330500LC.1	TraesCS3D01G330500LC.1	2.268682714	14.67568213	3.641814717	0.916392054	0	1.025068168	3.754606631	3.373439998	0.053009136	0.274886029	UP	0.067780038	0.396069107	0.086264465	0.025301337	0	0.026121266
TraesCS7D01G223200.1	TraesCS7D01G223200.1	0	16.63243975	15.78119711	0	1.106132988	2.050136336	5.928317697	3.373080005	0.041766776	0.240673716	UP	0	0.352015105	0.293147841	0	0.018638516	0.040969143
TraesCS5A01G295500.1	TraesCS5A01G295500.1	0	7.827030471	12.13938239	1.832784109	0	0	3.633199495	3.37248271	0.100063193	0.386235894	UP	0	0.076393912	0.103991953	0.018300482	0	0	Beta-glucosidase 6
TraesCS2B01G013900LC.1	TraesCS2B01G013900LC.1	24.95550986	15.65406094	25.49270302	0	6.63679793	0	12.12317862	3.370157764	0.0028763	0.045919989	UP	0.396755291	0.224816369	0.321335134	0	0.075885385	0	Cytochrome P450 89A2
TraesCS7D01G208500.1	TraesCS7D01G208500.1	85.45371558	41.09190997	142.030774	5.498352326	17.69812781	3.075204504	49.14134736	3.369621378	2.26E-07	3.01E-05	UP	0.671696582	0.291771686	0.88513739	0.039940074	0.100049006	0.020617197	3-ketoacyl-CoA synthase 6
TraesCS4A01G437100LC.1	TraesCS4A01G437100LC.1	9.074730858	6.848651662	15.78119711	0	0	3.075204504	5.796630688	3.368452244	0.021952914	0.165354169	UP	0.370613783	0.252660599	0.51099165	0	0	0.107121155
TraesCS5D01G061300.1	TraesCS5D01G061300.1	3.024910286	10.7621669	114.1101945	0	1.106132988	11.27574985	23.37985908	3.368170471	0.085983752	0.356803568	UP	0.160305168	0.51520418	4.794524216	0	0.042158547	0.509675653
TraesCS6A01G243100.1	TraesCS6A01G243100.1	3.781137857	2.935136427	13.35332063	1.832784109	0	0	3.650396504	3.366703703	0.063859642	0.304553084	UP	0.029686142	0.02081633	0.083120199	0.013297704	0	0
TraesCS1D01G118000.1	TraesCS1D01G118000.1	137.633418	214.2649591	403.0274953	35.73929012	12.16746287	24.60163603	137.9057103	3.366031462	2.55E-13	1.93E-10	UP	2.691155284	3.784518604	6.247921778	0.645795323	0.17110321	0.410291275
TraesCSU01G075700.1	TraesCSU01G075700.1	6.806048143	13.69730332	1.213938239	0	2.212265977	0	3.988259281	3.364137326	0.062674969	0.301431679	UP	0.336640853	0.612000116	0.047605205	0	0.078695954	0
TraesCS3D01G039200LC.1	TraesCS3D01G039200LC.1	42.348744	2.935136427	14.56725887	3.665568217	0	2.050136336	10.92780731	3.363302195	0.005519925	0.070420206	UP	0.459802141	0.028787462	0.125399077	0.036779504	0	0.018985701
TraesCS1B01G002500.1	TraesCS1B01G002500.1	8.318503286	4.891894044	8.497567673	0	2.212265977	0	3.986705163	3.362555526	0.048337851	0.261823767	UP	0.044507805	0.023643548	0.03604721	0	0.008512784	0	Disease resistance RPP8-like protein 3	Setaria viridis|WRKY|WRKY family protein
TraesCS7D01G475000.1	TraesCS7D01G475000.1	5.293593	12.71892452	54.62722075	3.665568217	3.318398965	0	13.27061758	3.359960035	0.003018689	0.047381865	UP	0.031170449	0.067653074	0.255027884	0.019946557	0.014052849	0	subtilisin-like protease SBT1.7
TraesCS2D01G142500LC.1	TraesCS2D01G142500LC.1	8.318503286	3.913515236	8.497567673	0.916392054	1.106132988	0	3.79201854	3.359273271	0.043172623	0.245208964	UP	0.138690988	0.058940621	0.112326888	0.014119473	0.013263363	0	hypothetical protein
TraesCS3A01G411000LC.1	TraesCS3A01G411000LC.1	2137.099117	809.1192749	829.1198172	62.3146597	91.80903804	214.2392471	690.616859	3.358047185	1.12E-06	0.000116638	UP	46.1818957	15.79444129	14.20530073	1.244432744	1.426841697	3.948749236
TraesCS4B01G384000.2	TraesCS4B01G384000.2	31.00533043	53.81083449	206.3695006	17.41144903	4.424531954	6.150409008	53.19534259	3.356014392	2.82E-06	0.000247468	UP	0.382334487	0.599406525	2.017616721	0.198415747	0.03923898	0.064688121	O-methyltransferase ZRP4
TraesCS7A01G717000LC.1	TraesCS7A01G717000LC.1	34.78646829	28.37298546	31.56239421	0	2.212265977	7.175477176	17.35159852	3.355342762	0.000165152	0.006011601	UP	0.47068326	0.346791208	0.338590212	0	0.021527769	0.082809971	Phospholipase D Z
TraesCS7A01G009800.2	TraesCS7A01G009800.2	0	11.74054571	30.34845597	0	0	4.100272672	7.698212392	3.354369949	0.044438296	0.249391786	UP	0	0.076024859	0.172482627	0	0	0.025069685	6(G)-fructosyltransferase
TraesCS2A01G521400.1	TraesCS2A01G521400.1	0	0.978378809	19.42301182	0.916392054	0	1.025068168	3.723808476	3.348780018	0.101954469	0.389909221	UP	0	0.0035508	0.06186958	0.003402436	0	0.003512697	ABC transporter B family member 19	Zoysia japonica|ERF|ERF family protein
TraesCS6D01G222600.1	TraesCS6D01G222600.1	68.816709	241.6595658	528.063134	34.82289807	28.7594577	18.45122702	153.4288319	3.348338651	8.71E-10	2.67E-07	UP	1.355500781	4.299861754	8.246653871	0.633876856	0.407408259	0.309987767	Homeobox-leucine zipper protein HOX24
TraesCS4B01G187200.1	TraesCS4B01G187200.1	14.36832386	2.935136427	14.56725887	0	2.212265977	1.025068168	5.851342216	3.346350979	0.019778035	0.155909811	UP	0.110469365	0.020384904	0.088797274	0	0.012232532	0.006722053	Pentatricopeptide repeat-containing protein
TraesCS2B01G460800LC.1	TraesCS2B01G460800LC.1	10.587186	24.45947022	6.069691195	0.916392054	1.106132988	2.050136336	7.531501466	3.344936738	0.006412191	0.077568381	UP	0.068336954	0.142615507	0.031061879	0.005466263	0.005134825	0.011286811
TraesCS2A01G149000LC.1	TraesCS2A01G149000LC.1	3.024910286	14.67568213	2.427876478	0.916392054	0	1.025068168	3.67832152	3.344415429	0.05686246	0.285482782	UP	0.090373383	0.396069107	0.057509644	0.025301337	0	0.026121266
TraesCS3D01G267300LC.1	TraesCS3D01G267300LC.1	11.34341357	11.74054571	7.283629434	0.916392054	0	2.050136336	5.555686184	3.34270559	0.016267808	0.139100239	UP	0.450858286	0.421530692	0.229525095	0.033659814	0	0.069501225	SORBIDRAFT_01g020130; Sb01g020130; hypothetical protein
TraesCSU01G432000LC.1	TraesCSU01G432000LC.1	10.587186	3.913515236	6.069691195	0	0	2.050136336	3.770088128	3.34259148	0.056359341	0.284242032	UP	0.234476216	0.078294258	0.106578817	0	0	0.038727051
TraesCS5A01G074700.1	TraesCS5A01G074700.1	3.024910286	1.956757618	15.78119711	0.916392054	1.106132988	0	3.797565009	3.342479107	0.057329074	0.286563194	UP	0.022038681	0.012878188	0.091158903	0.006170048	0.005795938	0	hypothetical protein
TraesCSU01G262400.1	TraesCSU01G262400.1	25.71173743	11.74054571	13.35332063	0.916392054	0	4.100272672	9.303711415	3.340997168	0.003805388	0.055338795	UP	0.534849954	0.220614194	0.220229687	0.017616351	0	0.072748946
TraesCS4A01G189700.1	TraesCS4A01G189700.1	16.63700657	13.69730332	10.92544415	0.916392054	2.212265977	1.025068168	7.568913374	3.339946787	0.00434556	0.060454406	UP	0.220638494	0.164091392	0.114876513	0.01123108	0.021100206	0.011595041	transcription factor MYB30-like
TraesCS1D01G382900LC.1	TraesCS1D01G382900LC.1	6.049820572	12.71892452	12.13938239	0.916392054	1.106132988	1.025068168	5.659286781	3.339657839	0.013087935	0.121533314	UP	0.042545447	0.080798932	0.067685126	0.005955607	0.005594499	0.006148608
TraesCS7A01G284000LC.1	TraesCS7A01G284000LC.1	0	12.71892452	8.497567673	0	1.106132988	1.025068168	3.891282224	3.339350552	0.078658482	0.341237247	UP	0	0.054103375	0.031725613	0	0.003746105	0.004117139
TraesCS5B01G208500.1	TraesCS5B01G208500.1	8.318503286	11.74054571	12.13938239	0	3.318398965	0	5.919471725	3.339234145	0.020760333	0.160031917	UP	0.081029527	0.103307303	0.093752045	0	0.023247164	0	Putative serine/threonine-protein kinase NAK
TraesCS5A01G151600.1	TraesCS5A01G151600.1	6.806048143	26.41622784	7.283629434	1.832784109	1.106132988	1.025068168	7.411648447	3.33899666	0.007497711	0.085518207	UP	0.133469942	0.467954778	0.113245862	0.033214971	0.01560052	0.017145677
TraesCS2B01G172500.1	TraesCS2B01G172500.1	3.024910286	45.00542521	3.641814717	0	0	5.12534084	9.466248509	3.338846382	0.022521047	0.167835315	UP	0.030580547	0.411000403	0.029190171	0	0	0.044194572	Jasmonate O-methyltransferase	Aegilops tauschii|MYB_related|MYB_related family protein
TraesCS6D01G169800LC.1	TraesCS6D01G169800LC.1	12.85586872	1.956757618	16.99513535	0	2.212265977	1.025068168	5.840849304	3.338309727	0.023077163	0.170387283	UP	0.357680907	0.049178581	0.374890989	0	0.044266474	0.024325429	uncharacterized LOC104584890
TraesCS7A01G526500.1	TraesCS7A01G526500.1	4.537365429	0	33.99027069	3.665568217	0	0	7.032200723	3.337790759	0.05412023	0.278233428	UP	0.067780038	0	0.402567505	0.050602674	0	0	transcription factor MYB44-like
TraesCS4D01G166800.1	TraesCS4D01G166800.1	6.049820572	14.67568213	8.497567673	2.749176163	0	0	5.328707757	3.337775112	0.027195162	0.187773342	UP	0.060114438	0.131728341	0.066944819	0.025244861	0	0	serine/threonine-protein kinase At5g01020
TraesCS3D01G352700LC.1	TraesCS3D01G352700LC.1	9.074730858	10.7621669	0	0.916392054	0	1.025068168	3.62972633	3.337549656	0.07767691	0.338957619	UP	0.105474941	0.112995173	0	0.009843079	0	0.010162059	uncharacterized LOC109159828
TraesCS2B01G582000.1	TraesCS2B01G582000.1	455.248998	231.8757777	638.5315137	37.57207423	32.07785666	61.50409008	242.8017184	3.335747924	5.05E-18	9.97E-15	UP	8.849685313	4.071728785	9.841180802	0.674960118	0.448463845	1.019755972	Os11g0592000; Similar to Barwin.
TraesCS6A01G099900.1	TraesCS6A01G099900.1	15.12455143	12.71892452	23.06482654	1.832784109	1.106132988	2.050136336	9.316225986	3.335642677	0.001726182	0.032496775	UP	0.129726726	0.098546674	0.156849519	0.01452755	0.006823349	0.014998338	Wee1-like protein kinase
TraesCS1D01G279800LC.1	TraesCS1D01G279800LC.1	24.19928229	8.80540928	19.42301182	0	3.318398965	2.050136336	9.632706449	3.3329156	0.003144489	0.048634056	UP	1.297892446	0.426609376	0.825921629	0	0.127999444	0.093784786	30S ribosomal protein S12-B; chloroplastic
TraesCS2B01G564700LC.1	TraesCS2B01G564700LC.1	7.562275715	7.827030471	4.855752956	0.916392054	1.106132988	0	3.711264031	3.3304728	0.044849766	0.250665575	UP	0.247530039	0.231428615	0.126013778	0.027719847	0.026039103	0	ATP-dependent DNA helicase PIF1-like
TraesCS6B01G672200LC.1	TraesCS6B01G672200LC.1	2.268682714	7.827030471	10.92544415	0	1.106132988	1.025068168	3.858726415	3.328652504	0.048589281	0.262601002	UP	0.032578147	0.101529973	0.124387794	0	0.011423606	0.01255506	Subtilisin-like protease
TraesCS5B01G358800.1	TraesCS5B01G358800.1	308.5408492	378.632599	943.2300117	31.15732985	95.127437	36.90245405	298.9317801	3.324995762	2.22E-13	1.76E-10	UP	3.416653436	3.787484729	8.28117409	0.318847196	0.757595382	0.348543459	Phytoene synthase; chloroplastic
TraesCS1D01G012500.1	TraesCS1D01G012500.1	19.66191686	59.68110734	78.90598553	10.0803126	4.424531954	1.025068168	28.96315374	3.321814303	1.90E-05	0.001158311	UP	0.123103547	0.337540751	0.391688395	0.058324741	0.019923026	0.005474077	hypothetical protein	Oropetium thomaeum|bZIP|bZIP family protein
TraesCS7D01G001800.1	TraesCS7D01G001800.1	29.49287529	13.69730332	8.497567673	0	3.318398965	2.050136336	9.509380264	3.319405433	0.003996165	0.057174685	UP	0.352929927	0.148064544	0.080621718	0	0.028559016	0.0209251
TraesCS5B01G465800.1	TraesCS5B01G465800.1	6.806048143	34.24325831	74.05023258	9.163920544	0	2.050136336	21.05226599	3.316682721	0.001079617	0.023448599	UP	0.466118105	2.118461942	4.020808851	0.579984492	0	0.119755958
TraesCS3B01G257000.2	TraesCS3B01G257000.2	37.055151	53.81083449	154.1701563	3.665568217	5.530664942	15.37602252	44.93473292	3.316379224	1.27E-06	0.000128861	UP	0.307176942	0.40295299	1.013272799	0.028081186	0.032973165	0.108717001	glycerol-3-phosphate acyltransferase 1
TraesCS5B01G716800LC.1	TraesCS5B01G716800LC.1	3.024910286	4.891894044	13.35332063	0	2.212265977	0	3.913731823	3.315386433	0.059951745	0.293887438	UP	0.077836035	0.113707701	0.272422849	0	0.040940092	0
TraesCS4A01G409300.1	TraesCS4A01G409300.1	17.39323414	39.13515236	117.7520092	4.581960272	8.849063907	4.100272672	31.96861542	3.314465037	1.58E-05	0.001008309	UP	0.12348867	0.250991162	0.662828452	0.030062992	0.04518428	0.024829784
TraesCS4A01G409300.2	TraesCS4A01G409300.2	17.39323414	39.13515236	117.7520092	4.581960272	8.849063907	4.100272672	31.96861542	3.314465037	1.58E-05	0.001008309	UP	0.121550073	0.247050955	0.652422982	0.029591045	0.044474951	0.024439991
TraesCS1A01G152200LC.1	TraesCS1A01G152200LC.1	17.39323414	0	23.06482654	0.916392054	1.106132988	2.050136336	7.421787011	3.313605452	0.021834475	0.164782401	UP	0.159644116	0	0.167845156	0.007772988	0.007301686	0.016049768
TraesCS5D01G236600.1	TraesCS5D01G236600.1	40.08006129	22.5027126	7.283629434	0.916392054	0	6.150409008	12.82220073	3.313333272	0.002714243	0.044064323	UP	0.559309255	0.283663287	0.080585613	0.011817866	0	0.073205053
TraesCS2D01G000300.1	TraesCS2D01G000300.1	36.29892343	73.37841067	139.6028975	12.82948876	11.06132988	1.025068168	45.69935307	3.311774473	1.47E-06	0.000145336	UP	0.355137603	0.648508758	1.08288763	0.115996898	0.077831164	0.008553997	Putative protein phosphatase 2C 75
TraesCS2A01G214500LC.1	TraesCS2A01G214500LC.1	9.074730858	11.74054571	18.20907358	2.749176163	0	1.025068168	7.13309908	3.311060422	0.008444634	0.092255155	UP	0.25248064	0.295071485	0.401668917	0.07068561	0	0.024325429
TraesCS2B01G421900.1	TraesCS2B01G421900.1	322.1529454	395.2650388	735.6465728	25.65897752	59.73118137	61.50409008	266.659801	3.310214628	6.95E-18	1.32E-14	UP	1.40047855	1.552198956	2.535535039	0.103083181	0.186749189	0.228050896	hypothetical protein
TraesCS6B01G497200LC.1	TraesCS6B01G497200LC.1	543.7276239	284.7082334	275.5639802	43.98681861	19.91039379	47.15313573	202.5083643	3.309476196	5.42E-18	1.05E-14	UP	11.92338786	5.639789954	4.79100659	0.891404736	0.314008488	0.881946585
TraesCS7A01G016200.1	TraesCS7A01G016200.1	14.36832386	10.7621669	16.99513535	0	4.424531954	0	7.758359676	3.309383527	0.011209756	0.110382969	UP	0.123240389	0.083385648	0.11557333	0	0.027293395	0	Cytochrome P450 86A2
TraesCS2D01G079100.1	TraesCS2D01G079100.1	17.39323414	26.41622784	227.0064507	17.41144903	4.424531954	5.12534084	49.62953908	3.308617818	8.64E-05	0.003700227	UP	0.234628473	0.321896165	2.427865454	0.217054802	0.042925066	0.058970737	Transcription factor bHLH47
TraesCS5A01G321800.1	TraesCS5A01G321800.1	96.04090158	69.46489543	108.0405033	5.498352326	12.16746287	10.25068168	50.24379953	3.30699958	7.86E-11	3.13E-08	UP	0.806667705	0.527045922	0.719467343	0.042678104	0.073499052	0.073435257	hypothetical protein
TraesCS3A01G700700LC.1	TraesCS3A01G700700LC.1	15.880779	99.79463851	172.3792299	1.832784109	9.955196896	17.42615886	52.87813122	3.306302359	1.76E-05	0.00109511	UP	0.087783004	0.498299527	0.755456771	0.009362332	0.039575987	0.082158733
TraesCS1B01G217300.1	TraesCS1B01G217300.1	23.44305472	59.68110734	72.83629434	9.163920544	1.106132988	5.12534084	28.55930846	3.305857624	8.02E-06	0.000582349	UP	0.335558407	0.771676766	0.826585553	0.121218624	0.011386874	0.062573451
TraesCS4B01G391800.1	TraesCS4B01G391800.1	3.024910286	13.69730332	32.77633245	2.749176163	1.106132988	1.025068168	9.063153897	3.304646189	0.006535491	0.078723129	UP	0.024557387	0.100449867	0.210967747	0.020625588	0.006458331	0.007097997
TraesCS3A01G010000.1	TraesCS3A01G010000.1	96.04090158	85.11895637	211.2252536	7.331136435	27.65332471	5.12534084	72.08248559	3.304231274	1.61E-08	3.20E-06	UP	1.079631019	0.864350814	1.88256947	0.07615958	0.223568052	0.049142281
TraesCS3A01G010000.2	TraesCS3A01G010000.2	96.04090158	85.11895637	211.2252536	7.331136435	27.65332471	5.12534084	72.08248559	3.304231274	1.61E-08	3.20E-06	UP	1.122136178	0.898380373	1.956686378	0.079157988	0.232369944	0.051077016
TraesCS5B01G113800.1	TraesCS5B01G113800.1	3.024910286	7.827030471	9.711505912	0	1.106132988	1.025068168	3.782441304	3.29992976	0.048765891	0.263110068	UP	0.027650173	0.064628936	0.070381412	0	0.0072717	0.007991927	putative pumilio homolog 8; chloroplastic
TraesCS7A01G197900LC.1	TraesCS7A01G197900LC.1	5.293593	1.956757618	13.35332063	0	1.106132988	1.025068168	3.789145401	3.299671288	0.055028186	0.280667626	UP	0.222309997	0.07423182	0.44461465	0	0.03340866	0.036717629
TraesCS6B01G352000.2	TraesCS6B01G352000.2	73.35407443	116.4270783	206.3695006	15.57866492	9.955196896	14.35095435	72.67257825	3.299586678	2.73E-11	1.19E-08	UP	2.003322869	2.872270485	4.468464025	0.393179671	0.195532893	0.334288103
TraesCS2D01G317200.1	TraesCS2D01G317200.1	9.074730858	2.935136427	30.34845597	0	4.424531954	0	7.797142535	3.299579424	0.022073994	0.165943584	UP	0.486709667	0.142203125	1.290502545	0	0.170665925	0
TraesCS6A01G165300.1	TraesCS6A01G165300.1	10.587186	0.978378809	7.283629434	1.832784109	0	0	3.446996392	3.299430201	0.080743103	0.345794241	UP	0.074142191	0.006189229	0.040440709	0.011861246	0	0
TraesCSU01G057200.1	TraesCSU01G057200.1	524.065707	1605.519625	1309.83936	150.2882969	124.9930277	73.80490809	631.4184875	3.298769645	3.53E-19	8.03E-16	UP	23.56485973	65.21377864	46.69637834	6.245085537	4.042110383	2.830595363	Non-specific lipid-transfer protein 4.3
TraesCS3A01G313000LC.2	TraesCS3A01G313000LC.2	7.562275715	5.870272853	6.069691195	0.916392054	0	1.025068168	3.573949998	3.298475704	0.048836495	0.263311339	UP	0.245723251	0.172304517	0.156367462	0.027517512	0	0.02840926
TraesCS3A01G162900LC.1	TraesCS3A01G162900LC.1	9.830958429	8.80540928	1.213938239	0	0	2.050136336	3.650073714	3.295755306	0.072923336	0.327560104	UP	0.390743848	0.316148019	0.038254183	0	0	0.069501225
TraesCS2B01G738600LC.1	TraesCS2B01G738600LC.1	12.09964114	15.65406094	2.427876478	0	1.106132988	2.050136336	5.556307981	3.294544937	0.024610813	0.177244951	UP	0.522937248	0.611151295	0.083193562	0	0.034381728	0.075574148
TraesCS4B01G213800.1	TraesCS4B01G213800.1	0	12.71892452	6.069691195	1.832784109	0	0	3.43689997	3.292586941	0.114733011	0.414217963	UP	0	0.152219417	0.063756971	0.022439876	0	0
TraesCS3A01G239300.2	TraesCS3A01G239300.2	40.83628886	23.48109141	6.069691195	0	2.212265977	5.12534084	12.95411305	3.292536862	0.002470816	0.041274983	UP	0.325198678	0.168913909	0.038322616	0	0.012670189	0.034812778	Pyruvate kinase isozyme G; chloroplastic
TraesCS2D01G176500LC.1	TraesCS2D01G176500LC.1	3.781137857	4.891894044	10.92544415	0.916392054	0	1.025068168	3.589989379	3.290018782	0.053111148	0.275237663	UP	0.150286095	0.175637789	0.344287643	0.033659814	0	0.034750613
TraesCS1B01G343300.1	TraesCS1B01G343300.1	99.06581186	35.22163712	1.213938239	0	8.849063907	5.12534084	24.91263199	3.287469157	0.069101514	0.318026256	UP	3.445308733	1.106518068	0.03347241	0	0.221332372	0.152033931	Photosystem II reaction center W protein; chloroplastic
TraesCS5A01G427200.1	TraesCS5A01G427200.1	3.024910286	7.827030471	18.20907358	1.832784109	0	1.025068168	5.319811103	3.287046576	0.026626153	0.185600677	UP	0.172636335	0.40351656	0.82393624	0.096664082	0	0.049898316
TraesCS1D01G326400LC.1	TraesCS1D01G326400LC.1	11.34341357	0.978378809	7.283629434	0.916392054	1.106132988	0	3.60465781	3.285523768	0.064250623	0.305546468	UP	0.348249159	0.02713301	0.17728835	0.025999305	0.024422882	0
TraesCS7B01G138800LC.1	TraesCS7B01G138800LC.1	542.2151687	637.9029834	4519.492064	115.4653988	263.2596512	206.0387018	1047.395661	3.285017214	0.00091727	0.021019915	UP	13.26216988	14.094257	87.6432749	2.609930213	4.630954238	4.298383481
TraesCS3D01G195400.1	TraesCS3D01G195400.1	0.756227571	7.827030471	10.92544415	0.916392054	0	1.025068168	3.575027069	3.282838489	0.067781622	0.314860546	UP	0.005601345	0.05236987	0.064160093	0.006272711	0	0.006475988	acyl-CoA-binding domain-containing protein 4-like
TraesCS6B01G255400LC.1	TraesCS6B01G255400LC.1	26.467965	23.48109141	9.711505912	0	1.106132988	5.12534084	10.98200603	3.282623517	0.00294169	0.046620952	UP	0.658236305	0.527502096	0.191484623	0	0.019783899	0.108717001
TraesCS5A01G086000.1	TraesCS5A01G086000.1	15.12455143	6.848651662	78.90598553	2.749176163	6.63679793	1.025068168	18.54837181	3.281309628	0.001165753	0.024802778	UP	0.218597957	0.089415601	0.90418977	0.036719797	0.068986713	0.012636586
TraesCS2B01G656600LC.1	TraesCS2B01G656600LC.1	0	2.935136427	15.78119711	1.832784109	0	0	3.42485294	3.277908257	0.123733557	0.430387579	UP	0	0.126912467	0.598904192	0.081073101	0	0
TraesCS6D01G303900.1	TraesCS6D01G303900.1	126.2900044	304.2758096	829.1198172	25.65897752	51.98825046	52.27847657	231.6018893	3.277753554	4.34E-05	0.002189011	UP	1.63427391	3.556869448	8.506662645	0.30685226	0.483842859	0.577021802	Peroxidase 56
TraesCS7B01G047300.1	TraesCS7B01G047300.1	130.8273699	144.8000637	251.2852155	13.74588082	25.44105873	15.37602252	96.91260185	3.27748886	1.44E-14	1.52E-11	UP	0.462948073	0.462857231	0.704996001	0.044951103	0.064745877	0.046407813	Serine/threonine-protein kinase CTR1
TraesCS7B01G047300.2	TraesCS7B01G047300.2	130.8273699	144.8000637	251.2852155	13.74588082	25.44105873	15.37602252	96.91260185	3.27748886	1.44E-14	1.52E-11	UP	0.45146409	0.451375501	0.687507728	0.043836037	0.063139777	0.045256612	Serine/threonine-protein kinase CTR1
TraesCS7A01G234900.1	TraesCS7A01G234900.1	6.806048143	44.0270464	75.26417082	7.331136435	5.530664942	0	23.15984446	3.277440761	0.000619667	0.015869387	UP	0.063919149	0.373508209	0.560415704	0.063626991	0.037355675	0	crocetin glucosyltransferase; chloroplastic-like
TraesCS3A01G333000.1	TraesCS3A01G333000.1	1.512455143	0.978378809	16.99513535	0.916392054	0	1.025068168	3.571238253	3.276753241	0.080189771	0.344368272	UP	0.014668447	0.00857143	0.130680955	0.008213288	0	0.008479452	Cyclin-B1-1
TraesCS3A01G333000.2	TraesCS3A01G333000.2	1.512455143	0.978378809	16.99513535	0.916392054	0	1.025068168	3.571238253	3.276753241	0.080189771	0.344368272	UP	0.014604809	0.008534244	0.130114009	0.008177656	0	0.008442665	Cyclin-B1-1
TraesCS5A01G319300.1	TraesCS5A01G319300.1	4.537365429	20.54595499	12.13938239	3.665568217	0	0	6.814711837	3.276728687	0.020314875	0.158005409	UP	0.067104489	0.274485102	0.142341144	0.050098328	0	0	xylanase inhibitor protein 1-like
TraesCS5A01G453000LC.1	TraesCS5A01G453000LC.1	4.537365429	20.54595499	12.13938239	3.665568217	0	0	6.814711837	3.276728687	0.020314875	0.158005409	UP	0.065367156	0.267378692	0.138655937	0.048801284	0	0
TraesCS7D01G745200LC.1	TraesCS7D01G745200LC.1	5.293593	13.69730332	10.92544415	0.916392054	2.212265977	0	5.507499751	3.276143556	0.020394716	0.158384173	UP	0.233315443	0.545346638	0.381784317	0.037325735	0.070125108	0
TraesCS7D01G072600.1	TraesCS7D01G072600.1	1.512455143	5.870272853	13.35332063	0	2.212265977	0	3.8247191	3.274162125	0.071027983	0.322942868	UP	0.053435056	0.187346974	0.374040896	0	0.056211396	0	auxin-induced protein 15A-like
TraesCSU01G176800.1	TraesCSU01G176800.1	18.90568929	28.37298546	10.92544415	1.832784109	1.106132988	3.075204504	10.70304008	3.273139563	0.001267991	0.026319622	UP	0.115130251	0.156079764	0.052749954	0.010314362	0.004844484	0.015972922	Lectin-domain containing receptor kinase A4.2
TraesCS2B01G217100.1	TraesCS2B01G217100.1	3.024910286	16.63243975	0	0	0	2.050136336	3.617914395	3.271225831	0.112463493	0.409877996	UP	0.019831567	0.098502017	0	0	0	0.01146412
TraesCSU01G078700.1	TraesCSU01G078700.1	18.90568929	6.848651662	3.641814717	0.916392054	2.212265977	0	5.420802283	3.271075012	0.026099886	0.183238678	UP	0.572518458	0.187346974	0.087438132	0.025645573	0.048181197	0	Anthranilate N-benzoyltransferase protein 3
TraesCS7D01G410900.1	TraesCS7D01G410900.1	5.293593	3.913515236	10.92544415	0	1.106132988	1.025068168	3.71062559	3.270732559	0.051325503	0.270363418	UP	0.02233636	0.014916726	0.036549968	0	0.003356699	0.003689165	hypothetical protein
TraesCS5B01G207400LC.1	TraesCS5B01G207400LC.1	12.85586872	6.848651662	10.92544415	0	3.318398965	0	5.658060582	3.270427162	0.026356811	0.184375639	UP	0.336640853	0.162000031	0.2268248	0	0.062493846	0
TraesCS1D01G272800.1	TraesCS1D01G272800.1	0.756227571	30.32974308	53.41328251	6.414744381	1.106132988	1.025068168	15.50753312	3.270375174	0.00559225	0.071050919	UP	0.006498858	0.235449576	0.363931683	0.050944584	0.006836521	0.007513646	probable serine/threonine-protein kinase At1g01540	Fragaria vesca|bHLH|bHLH family protein
TraesCS7D01G404800LC.1	TraesCS7D01G404800LC.1	241.9928229	104.6865325	376.3208541	28.40815369	33.18398965	13.32588618	132.9863732	3.269947577	4.76E-12	2.57E-09	UP	3.009080253	1.175890088	3.710014578	0.326443785	0.296758487	0.141332101
TraesCS7D01G404800LC.2	TraesCS7D01G404800LC.2	241.9928229	104.6865325	376.3208541	28.40815369	33.18398965	13.32588618	132.9863732	3.269947577	4.76E-12	2.57E-09	UP	2.919378673	1.140836454	3.599417937	0.316712399	0.287912028	0.137118949
TraesCS7A01G238900.2	TraesCS7A01G238900.2	2.268682714	11.74054571	6.069691195	0	1.106132988	1.025068168	3.701686795	3.269369758	0.056058533	0.283436725	UP	0.029273118	0.136844747	0.062093746	0	0.01026469	0.011281358	pyruvate dehydrogenase E1 component subunit alpha-2; mitochondrial
TraesCS7B01G047300.3	TraesCS7B01G047300.3	127.8024596	144.8000637	251.2852155	13.74588082	25.44105873	15.37602252	96.40845014	3.268997814	2.34E-14	2.30E-11	UP	0.482956742	0.494290659	0.752873488	0.04800381	0.06914288	0.049559448	Serine/threonine-protein kinase CTR1
TraesCS6B01G351500LC.1	TraesCS6B01G351500LC.1	6.806048143	9.783788089	2.427876478	0.916392054	0	1.025068168	3.493195489	3.268836984	0.058262928	0.289090127	UP	0.208949495	0.271330101	0.059096117	0.025999305	0	0.026841853
TraesCS5D01G524100.1	TraesCS5D01G524100.1	272.2419257	238.7244294	563.2673429	90.72281338	16.59199483	4.100272672	197.6081298	3.266188195	0.003686296	0.054239354	UP	2.306929705	1.827346251	3.78425132	0.710444201	0.101116312	0.02963504	Os09g0119600; UDP-glucuronosyl/UDP-glucosyltransferase family protein.
TraesCS6B01G277500.1	TraesCS6B01G277500.1	72.59784686	94.90274446	168.7374152	5.498352326	12.16746287	17.42615886	61.8883301	3.265841128	6.51E-10	2.07E-07	UP	0.112447884	0.13278559	0.207216811	0.007870353	0.013554105	0.023021979	BEACH domain-containing protein C2-like
TraesCS6B01G277500.2	TraesCS6B01G277500.2	72.59784686	94.90274446	168.7374152	5.498352326	12.16746287	17.42615886	61.8883301	3.265841128	6.51E-10	2.07E-07	UP	0.112408772	0.132739404	0.207144735	0.007867616	0.01354939	0.023013971	BEACH domain-containing protein C2-like
TraesCS3B01G277900.2	TraesCS3B01G277900.2	664.7240353	795.4219716	2084.331956	176.8636665	90.70290505	100.4566805	652.0835359	3.264267443	7.08E-17	1.18E-13	UP	7.646183722	8.265051407	19.00886906	1.880078927	0.750356774	0.985588437	Putative protein phosphatase 2C 50
TraesCS1B01G227000LC.1	TraesCS1B01G227000LC.1	4.537365429	8.80540928	6.069691195	0.916392054	1.106132988	0	3.572498491	3.2619375	0.052403954	0.273128718	UP	0.151868054	0.266229911	0.161070242	0.028345107	0.026626451	0	hypothetical protein
TraesCS3D01G606300LC.1	TraesCS3D01G606300LC.1	8.318503286	3.913515236	7.283629434	0	0	2.050136336	3.594297382	3.261412687	0.064699055	0.306649032	UP	0.280534044	0.119220802	0.194748566	0	0	0.058970737
TraesCS7A01G441900LC.2	TraesCS7A01G441900LC.2	5.293593	4.891894044	9.711505912	0	1.106132988	1.025068168	3.671365685	3.256007951	0.051159241	0.269908924	UP	0.037404539	0.031224496	0.054405949	0	0.00562114	0.006177887	uncharacterized protein LOC100279087 isoform X1
TraesCS7A01G070700LC.1	TraesCS7A01G070700LC.1	31.761558	11.74054571	36.41814717	0.916392054	6.63679793	1.025068168	14.74975151	3.255940721	0.00072729	0.017818602	UP	1.703483836	0.568812501	1.548603053	0.045420472	0.255998888	0.046892393
TraesCS3D01G154900LC.1	TraesCS3D01G154900LC.1	7.562275715	2.935136427	18.20907358	1.832784109	1.106132988	0	5.274233804	3.255767488	0.028572886	0.192960587	UP	0.189124075	0.066308199	0.361050712	0.042358418	0.019895045	0
TraesCS3B01G520100.1	TraesCS3B01G520100.1	0.756227571	7.827030471	10.92544415	0.916392054	1.106132988	0	3.588537873	3.255559377	0.069494745	0.319053911	UP	0.010294827	0.096251657	0.11792115	0.011528744	0.010829718	0	Protein SRG1
TraesCS3B01G520100.2	TraesCS3B01G520100.2	0.756227571	7.827030471	10.92544415	0.916392054	1.106132988	0	3.588537873	3.255559377	0.069494745	0.319053911	UP	0.009536568	0.089162299	0.109235739	0.010679601	0.010032062	0	Protein SRG1
TraesCS3B01G520100.3	TraesCS3B01G520100.3	0.756227571	7.827030471	10.92544415	0.916392054	1.106132988	0	3.588537873	3.255559377	0.069494745	0.319053911	UP	0.008654007	0.080910776	0.099126519	0.009691258	0.009103645	0	Protein SRG1
TraesCS5D01G364600.1	TraesCS5D01G364600.1	829.5816459	312.10284	683.4472285	55.89991532	89.59677206	46.12806756	336.1260782	3.255418096	8.38E-19	1.83E-15	UP	10.25819489	3.486214949	6.700432601	0.638788475	0.796796538	0.486508578	Peroxidase 2
TraesCS2B01G578500.1	TraesCS2B01G578500.1	37.81137857	55.76759211	94.68718264	2.749176163	11.06132988	6.150409008	34.7045114	3.253954818	5.72E-07	6.62E-05	UP	0.165669711	0.220722764	0.328925727	0.011131592	0.034855492	0.022984657	Auxin response factor 12
TraesCS7D01G513400LC.1	TraesCS7D01G513400LC.1	7.562275715	4.891894044	7.283629434	0	1.106132988	1.025068168	3.644833392	3.253419667	0.050591034	0.268535545	UP	0.30884482	0.180471856	0.2358423	0	0.032489155	0.035707052
TraesCS5B01G348300.1	TraesCS5B01G348300.1	0	14.67568213	4.855752956	0	0	2.050136336	3.596928571	3.253403114	0.116368934	0.41724427	UP	0	0.235116721	0.068278382	0	0	0.031012499
TraesCS1D01G437000.1	TraesCS1D01G437000.1	5.293593	31.30812188	72.83629434	1.832784109	6.63679793	3.075204504	20.16379929	3.253229904	0.000619086	0.015858406	UP	0.047318995	0.252805556	0.516201018	0.015140157	0.042666481	0.023446197	protein PLASTID TRANSCRIPTIONALLY ACTIVE 14
TraesCS4B01G031700.1	TraesCS4B01G031700.1	3.024910286	5.870272853	21.8508883	0	3.318398965	0	5.677411734	3.252906555	0.038464285	0.229415116	UP	0.028528886	0.050012116	0.163390746	0	0.022508377	0	beta-glucuronosyltransferase GlcAT14B-like
TraesCS5D01G137500.1	TraesCS5D01G137500.1	18.90568929	34.24325831	84.97567673	3.665568217	8.849063907	2.050136336	25.44823213	3.25257464	4.25E-05	0.002152167	UP	0.765092848	1.25181842	2.726479921	0.137087243	0.257550396	0.070764884
TraesCS2A01G105000.1	TraesCS2A01G105000.1	19.66191686	0.978378809	9.711505912	0	3.318398965	0	5.611700091	3.25250964	0.046659856	0.25635461	UP	0.219916135	0.009885142	0.086119969	0	0.026693351	0	uncharacterized protein LOC109943549
TraesCS3D01G612700LC.1	TraesCS3D01G612700LC.1	0	10.7621669	9.711505912	0	2.212265977	0	3.780989798	3.251713428	0.107251962	0.399564261	UP	0	0.160285745	0.126947213	0	0.026231985	0
TraesCS6B01G182900.1	TraesCS6B01G182900.1	4.537365429	15.65406094	7.283629434	2.749176163	0	0	5.037371995	3.251569585	0.037115512	0.224880581	UP	0.030465236	0.094945073	0.03877347	0.017058367	0	0	pollen receptor-like kinase 5
TraesCS5B01G382200LC.1	TraesCS5B01G382200LC.1	31.761558	7.827030471	20.63695006	0	5.530664942	1.025068168	11.13021194	3.250797665	0.004060284	0.057791373	UP	1.188144188	0.264489846	0.612066921	0	0.148794872	0.032706459
TraesCS2B01G232500LC.1	TraesCS2B01G232500LC.1	17.39323414	25.43784903	33.99027069	3.665568217	3.318398965	1.025068168	14.1383982	3.249039817	0.000254777	0.008256979	UP	0.301273915	0.398021199	0.466790337	0.058675474	0.041338342	0.015144236	probable carboxylesterase 18
TraesCS6B01G168800.1	TraesCS6B01G168800.1	29.49287529	18.58919737	74.05023258	8.247528489	3.318398965	1.025068168	22.45388348	3.247689513	0.000106795	0.004322004	UP	0.18465532	0.105135644	0.367584494	0.047720243	0.01494227	0.005474077	ABC transporter G family member 11-like
TraesCS6B01G168800.2	TraesCS6B01G168800.2	29.49287529	18.58919737	74.05023258	8.247528489	3.318398965	1.025068168	22.45388348	3.247689513	0.000106795	0.004322004	UP	0.184395973	0.104987981	0.367068224	0.04765322	0.014921283	0.005466389	ABC transporter G family member 11-like
TraesCS7A01G264500LC.1	TraesCS7A01G264500LC.1	43.10497157	9.783788089	4.855752956	0	0	6.150409008	10.6491536	3.247122193	0.013834055	0.125511829	UP	0.207144965	0.042471606	0.018500763	0	0	0.025209513
TraesCS6A01G321700LC.1	TraesCS6A01G321700LC.1	18.14946172	2.935136427	8.497567673	0	2.212265977	1.025068168	5.46991666	3.246839708	0.027403345	0.18856811	UP	0.244090045	0.035658185	0.090608094	0	0.021397692	0.011758515
TraesCS2D01G369100LC.1	TraesCS2D01G369100LC.1	3.781137857	2.935136427	23.06482654	0	1.106132988	2.050136336	5.489561691	3.246266086	0.033479921	0.211900416	UP	0.069553895	0.048772146	0.336383886	0	0.014633545	0.032165856
TraesCS7B01G047300.4	TraesCS7B01G047300.4	127.8024596	144.8000637	242.7876478	13.74588082	25.44105873	15.37602252	94.99218886	3.245627109	2.16E-14	2.20E-11	UP	0.542865498	0.55560534	0.81764665	0.053958481	0.077719764	0.055707089	Serine/threonine-protein kinase CTR1
TraesCS7D01G520100.1	TraesCS7D01G520100.1	18.90568929	0	19.42301182	1.832784109	2.212265977	0	7.062291866	3.245547172	0.032947933	0.2099816	UP	0.137516688	0	0.112012247	0.012319932	0.011572934	0	hypothetical protein
TraesCS7B01G269400.1	TraesCS7B01G269400.1	11.34341357	0	41.27390012	5.498352326	0	0	9.685944337	3.245356095	0.282898323	0.636433014	UP	0.091313071	0	0.263421207	0.040903065	0	0	Homeobox protein ATH1
TraesCS2D01G548000LC.1	TraesCS2D01G548000LC.1	30.24910286	8.80540928	1.213938239	0	4.424531954	0	7.448830389	3.245015181	0.03322894	0.211121889	UP	0.41949016	0.110307097	0.013347254	0	0.044128573	0
TraesCS5A01G245100LC.1	TraesCS5A01G245100LC.1	1.512455143	5.870272853	12.13938239	0	0	2.050136336	3.595374454	3.243675768	0.077950226	0.339626124	UP	0.028772723	0.10087914	0.183096942	0	0	0.033265544	probable calcium-binding protein CML36
TraesCS1A01G312300.1	TraesCS1A01G312300.1	3.024910286	5.870272853	10.92544415	0	1.106132988	1.025068168	3.658638074	3.2434396	0.055669667	0.282528328	UP	0.012910483	0.02263252	0.036970485	0	0.003395319	0.003731609	Putative calcium-transporting ATPase 6; plasma membrane-type
TraesCS7D01G226500LC.1	TraesCS7D01G226500LC.1	4.537365429	5.870272853	8.497567673	0.916392054	0	1.025068168	3.474444363	3.243243525	0.055651233	0.282523109	UP	0.038669658	0.045192825	0.057417892	0.00721742	0	0.007451312	Transcription factor MYB39
TraesCS4D01G123300.1	TraesCS4D01G123300.1	10.587186	0	8.497567673	0.916392054	1.106132988	0	3.517879786	3.242865702	0.091500606	0.368110131	UP	0.156577141	0	0.099638801	0.012524582	0.011765176	0	transcription factor MYB30-like
TraesCSU01G033600.1	TraesCSU01G033600.1	0	8.80540928	21.8508883	0	3.318398965	0	5.662449424	3.239615425	0.072481587	0.326450113	UP	0	0.201185103	0.438184273	0	0.060363374	0
TraesCS7A01G111100.1	TraesCS7A01G111100.1	43.86119915	23.48109141	19.42301182	1.832784109	5.530664942	2.050136336	16.02981463	3.237111683	0.000163798	0.005972706	UP	0.381350967	0.184419678	0.133889639	0.014726169	0.034583183	0.015203393	Putative disease resistance RPP13-like protein 3
TraesCS7A01G111100.2	TraesCS7A01G111100.2	43.86119915	23.48109141	19.42301182	1.832784109	5.530664942	2.050136336	16.02981463	3.237111683	0.000163798	0.005972706	UP	0.38435373	0.185871801	0.134943888	0.014842123	0.034855492	0.015323105	Putative disease resistance RPP13-like protein 3
TraesCS1D01G068800.1	TraesCS1D01G068800.1	12.85586872	3.913515236	12.13938239	0.916392054	2.212265977	0	5.339570729	3.233021615	0.024939601	0.178531299	UP	0.070047668	0.019262112	0.052441474	0.00461432	0.008669077	0	hypothetical protein
TraesCS1A01G104200LC.1	TraesCS1A01G104200LC.1	12.09964114	6.848651662	0	0	0	2.050136336	3.49973819	3.229336816	0.111631004	0.408559947	UP	0.30259852	0.154719131	0	0	0	0.043731108
TraesCS6D01G266800.1	TraesCS6D01G266800.1	37.055151	3.913515236	7.283629434	0	2.212265977	3.075204504	8.923294359	3.228918994	0.01191778	0.11470959	UP	0.711008699	0.067832525	0.110805218	0	0.030528603	0.050328474	DNA-directed RNA polymerases IV and V subunit 4
TraesCS5D01G065300.2	TraesCS5D01G065300.2	17.39323414	2.935136427	8.497567673	0	1.106132988	2.050136336	5.330367928	3.227618579	0.029028841	0.19471937	UP	0.104773202	0.015971393	0.040583598	0	0.004792041	0.010533339
TraesCS2D01G124300.1	TraesCS2D01G124300.1	15.12455143	4.891894044	8.497567673	0	0	3.075204504	5.264869608	3.227249613	0.03498185	0.21761469	UP	0.095772647	0.027982123	0.042661848	0	0	0.016609112	Protein kinase APK1B; chloroplastic
TraesCS2A01G519500.1	TraesCS2A01G519500.1	18.14946172	5.870272853	33.99027069	1.832784109	4.424531954	0	10.71122022	3.226613867	0.00448116	0.061555199	UP	0.184882848	0.054017663	0.274519717	0.017253543	0.03241481	0	pentatricopeptide repeat-containing protein At1g80550; mitochondrial
TraesCS3D01G228400.1	TraesCS3D01G228400.1	4.537365429	8.80540928	6.069691195	0	1.106132988	1.025068168	3.590611177	3.225524541	0.054366364	0.278855518	UP	0.032112005	0.056293447	0.034057778	0	0.005630076	0.006187708	Tellurite resistance protein TehA
TraesCS7A01G431800LC.1	TraesCS7A01G431800LC.1	253.3362364	70.44327424	207.5834389	26.57536958	18.8042608	11.27574985	98.00305496	3.224770619	1.38E-10	5.20E-08	UP	4.161427522	1.04527168	2.703483781	0.403420947	0.222149096	0.157980645
TraesCS4B01G316600.1	TraesCS4B01G316600.1	23.44305472	24.45947022	42.48783836	8.247528489	1.106132988	0	16.62400413	3.224515933	0.000722353	0.017729756	UP	0.398315513	0.375409014	0.572352655	0.129500354	0.013516481	0	RING-H2 finger protein ATL1-like
TraesCS2A01G493800LC.1	TraesCS2A01G493800LC.1	70.32916415	18.58919737	3.641814717	3.665568217	2.212265977	4.100272672	17.08971385	3.219964282	0.00145895	0.028928735	UP	0.384614243	0.091832239	0.015790424	0.018525303	0.008701027	0.019125644
TraesCS5A01G183000.1	TraesCS5A01G183000.1	10.587186	15.65406094	2.427876478	0	1.106132988	2.050136336	5.304232124	3.219030697	0.029850395	0.198008944	UP	0.436386291	0.582857254	0.079342008	0	0.032789981	0.072075345
TraesCS2B01G250700.6	TraesCS2B01G250700.6	34.78646829	34.24325831	84.97567673	3.665568217	11.06132988	2.050136336	28.46373963	3.213008669	1.14E-05	0.000772098	UP	0.287834187	0.255948004	0.55745872	0.02802899	0.065823754	0.014468657	probable LRR receptor-like serine/threonine-protein kinase At1g51820	Actinidia chinensis|ERF|ERF family protein
TraesCS3A01G284100.1	TraesCS3A01G284100.1	48.39856457	61.63786496	191.8022418	9.163920544	9.955196896	13.32588618	55.71394582	3.211962852	7.32E-08	1.17E-05	UP	0.407278159	0.468544513	1.279671105	0.071264635	0.060249266	0.095646299	probable galacturonosyltransferase 15
TraesCS2B01G363100.1	TraesCS2B01G363100.1	4.537365429	7.827030471	6.069691195	0.916392054	0	1.025068168	3.395924553	3.211867676	0.059310668	0.292003649	UP	0.057057772	0.088910429	0.060515091	0.010649433	0	0.010994544		Oryza meridionalis|Trihelix|Trihelix family protein
TraesCS7B01G286500.2	TraesCS7B01G286500.2	2.268682714	5.870272853	10.92544415	0	0	2.050136336	3.519089342	3.211532842	0.077177903	0.337869084	UP	0.011437402	0.026733543	0.043669554	0	0	0.008815557	hypothetical protein
TraesCS6D01G278400.1	TraesCS6D01G278400.1	1.512455143	7.827030471	9.711505912	0	0	2.050136336	3.516854644	3.211517114	0.080760458	0.345849133	UP	0.058546235	0.273689493	0.298049979	0	0	0.06768815
TraesCS6B01G280400.1	TraesCS6B01G280400.1	16.63700657	90.98922923	248.857339	21.07701725	8.849063907	8.200545344	65.76836688	3.210898913	9.63E-06	0.000674259	UP	0.091433318	0.451714372	1.08434078	0.10704652	0.03497598	0.038440184	beta-D-xylosidase 3-like
TraesCS3B01G231800LC.1	TraesCS3B01G231800LC.1	12.09964114	4.891894044	2.427876478	0	2.212265977	0	3.605279607	3.210327365	0.076274717	0.33539908	UP	0.221656529	0.080952396	0.035263115	0	0.02914665	0
TraesCS1B01G287800.1	TraesCS1B01G287800.1	724.4660135	1026.319371	4056.981595	180.5292347	268.7903162	178.3618612	1072.574732	3.209850729	3.03E-05	0.001664489	UP	6.107991239	7.816413825	27.11873779	1.406572238	1.6298111	1.282613524	Os05g0449200; Transferase family protein.	Malus domestica|NAC|NAC family protein
TraesCS2B01G581900.1	TraesCS2B01G581900.1	610.2756502	373.740705	806.0549907	79.72610873	46.45758551	66.62943092	330.4807452	3.209527101	7.91E-23	3.07E-19	UP	16.26761489	8.999385802	17.03525179	1.963959461	0.890630861	1.51487701	Os11g0592000; Similar to Barwin.
TraesCS5A01G232300.1	TraesCS5A01G232300.1	3.024910286	11.74054571	4.855752956	0	2.212265977	0	3.638912488	3.209139403	0.073079329	0.327838508	UP	0.043159084	0.15131871	0.054929083	0	0.022700756	0	hypothetical protein
TraesCS6B01G497300LC.1	TraesCS6B01G497300LC.1	192.0818032	99.79463851	86.18961497	12.82948876	4.424531954	23.57656786	69.81610753	3.208298057	2.87E-09	7.30E-07	UP	5.344173546	2.50810762	1.901232874	0.32986618	0.088532949	0.559484865
TraesCS4B01G384000.1	TraesCS4B01G384000.1	27.98042014	37.17839474	135.9610828	11.91309671	3.318398965	6.150409008	37.08363372	3.207805722	1.07E-05	0.000733182	UP	0.437042511	0.524571528	1.683720934	0.171960314	0.037277031	0.081938287	O-methyltransferase ZRP4
TraesCS4B01G210100.1	TraesCS4B01G210100.1	605.7382848	809.1192749	1801.484347	74.2277564	162.6015493	111.7324303	594.1506071	3.20753928	3.03E-17	5.28E-14	UP	6.625290503	7.994238096	15.62199306	0.750274779	1.279050954	1.042347617	Putative protein phosphatase 2C 30
TraesCS7A01G106000.1	TraesCS7A01G106000.1	15.12455143	17.61081856	40.05996189	5.498352326	1.106132988	1.025068168	13.40414756	3.207525333	0.00095488	0.021594191	UP	0.140853914	0.148153047	0.295789663	0.04732091	0.007408615	0.008142403	rosmarinate synthase-like
TraesCS7A01G144800LC.1	TraesCS7A01G144800LC.1	15.12455143	17.61081856	40.05996189	5.498352326	1.106132988	1.025068168	13.40414756	3.207525333	0.00095488	0.021594191	UP	0.140853914	0.148153047	0.295789663	0.04732091	0.007408615	0.008142403
TraesCS1B01G145300.1	TraesCS1B01G145300.1	74.86652958	267.0974148	724.7211287	48.56877888	48.66985149	18.45122702	197.0624884	3.203735136	0.000589314	0.015317048	UP	0.634003383	2.043234377	4.865873805	0.380097636	0.296419765	0.133273117	GDSL esterase/lipase At1g28580-like	Solanum pennellii|B3|B3 family protein
TraesCS2B01G575400LC.1	TraesCS2B01G575400LC.1	0.756227571	12.71892452	4.855752956	0.916392054	0	1.025068168	3.378727544	3.203399768	0.081022473	0.346385497	UP	0.025122452	0.381684508	0.127894581	0.028133576	0	0.029045288
TraesCS6D01G147100.1	TraesCS6D01G147100.1	6.806048143	17.61081856	10.92544415	3.665568217	0	0	6.501313179	3.202610377	0.021693901	0.164143832	UP	0.054070809	0.126383979	0.068816566	0.026911832	0	0
TraesCS3B01G127200LC.1	TraesCS3B01G127200LC.1	10.587186	3.913515236	4.855752956	0	2.212265977	0	3.594786695	3.202129801	0.071807552	0.324849604	UP	0.201409058	0.06725276	0.073238777	0	0.030267675	0
TraesCS7D01G522300.1	TraesCS7D01G522300.1	43.86119915	24.45947022	15.78119711	0.916392054	2.212265977	6.150409008	15.56348892	3.201168969	0.000399123	0.011553468	UP	0.373330201	0.188063406	0.106497304	0.00720822	0.013542325	0.044650883	Disease resistance protein RGA2
TraesCS1D01G369000.1	TraesCS1D01G369000.1	0	14.67568213	14.56725887	0	2.212265977	1.025068168	5.413379191	3.200928939	0.057859512	0.288017359	UP	0	0.370382617	0.322679632	0	0.04445169	0.024427209
TraesCS3B01G257800.1	TraesCS3B01G257800.1	55.96084029	66.529759	280.4197332	0.916392054	27.65332471	15.37602252	74.47601196	3.200438119	0.009640485	0.100500243	UP	0.618149458	0.663849825	2.455861567	0.009354589	0.219684736	0.144866078
TraesCS2A01G592400LC.1	TraesCS2A01G592400LC.1	13.61209629	4.891894044	0	0	0	2.050136336	3.425687778	3.196863426	0.12012397	0.423994369	UP	0.513519946	0.166707054	0	0	0	0.065967265
TraesCS4A01G012300.1	TraesCS4A01G012300.1	1206.182977	788.57332	1099.828045	135.626024	88.49063907	112.7574985	571.9097504	3.196387973	8.56E-36	8.14E-32	UP	14.79179507	8.735633304	10.6934667	1.537038791	0.780455746	1.179414735	O-methyltransferase ZRP4
TraesCS7A01G792100LC.1	TraesCS7A01G792100LC.1	32.51778557	50.87569806	35.20420893	7.331136435	4.424531954	1.025068168	21.89640485	3.196295303	1.93E-05	0.001170537	UP	0.561068089	0.792956962	0.481587539	0.116896099	0.054904154	0.015085537
TraesCS3D01G380000.1	TraesCS3D01G380000.1	3.781137857	7.827030471	6.069691195	1.832784109	0	0	3.251773939	3.193852376	0.079641767	0.343236528	UP	0.069842501	0.130598721	0.088889387	0.031285471	0	0
TraesCS3B01G277900.1	TraesCS3B01G277900.1	718.4161929	877.6057916	2278.562075	196.1078996	101.7642349	125.0583165	716.2524183	3.192533942	1.14E-16	1.77E-13	UP	6.254409595	6.901672016	15.72740667	1.577754422	0.637160204	0.928616113	Putative protein phosphatase 2C 50
TraesCS3D01G195400.2	TraesCS3D01G195400.2	0.756227571	7.827030471	9.711505912	0.916392054	0	1.025068168	3.372704029	3.191150239	0.07916717	0.342263497	UP	0.008170894	0.076393912	0.083193562	0.009150241	0	0.009446769	hypothetical protein
TraesCS3A01G257400LC.1	TraesCS3A01G257400LC.1	36.29892343	5.870272853	2.427876478	2.749176163	1.106132988	1.025068168	8.24624168	3.189467508	0.014179765	0.127464009	UP	1.346563413	0.196714323	0.071407807	0.09424748	0.029510983	0.032433905
TraesCS5B01G333100.1	TraesCS5B01G333100.1	0.756227571	16.63243975	1.213938239	0	0	2.050136336	3.44212365	3.188195409	0.113045705	0.410969262	UP	0.024572325	0.48819613	0.031273492	0	0	0.05681852
TraesCS4A01G231700.1	TraesCS4A01G231700.1	6.806048143	13.69730332	75.26417082	9.163920544	0	1.025068168	17.6594185	3.18794813	0.004659144	0.063002572	UP	0.125716501	0.228547761	1.102228397	0.156427353	0	0.016149662
TraesCS6A01G325300.1	TraesCS6A01G325300.1	5.293593	11.74054571	26.70664126	4.581960272	0	0	8.053790039	3.187285638	0.017759678	0.146247535	UP	0.050568369	0.101312098	0.202271043	0.040449562	0	0	glucan endo-1;3-beta-glucosidase 12
TraesCS5A01G520800.1	TraesCS5A01G520800.1	3.781137857	9.783788089	4.855752956	0.916392054	1.106132988	0	3.407200657	3.187067723	0.063516737	0.303637519	UP	0.056483365	0.132023036	0.057509644	0.012650668	0.011883617	0
TraesCS2B01G281900.1	TraesCS2B01G281900.1	0	7.827030471	10.92544415	0	0	2.050136336	3.467101826	3.186935613	0.123243488	0.429561826	UP	0	0.030887431	0.037841233	0	0	0.007638996	phytosulfokine receptor 2	Ananas comosus|WRKY|WRKY family protein
TraesCS6B01G217500LC.1	TraesCS6B01G217500LC.1	43.10497157	22.5027126	27.9205795	0	2.212265977	8.200545344	17.3235125	3.186744577	0.00050465	0.013664502	UP	0.440103868	0.207542635	0.226015537	0	0.016244578	0.071414103
TraesCSU01G087900.1	TraesCSU01G087900.1	12.85586872	22.5027126	20.63695006	0.916392054	2.212265977	3.075204504	10.36656565	3.186304716	0.001544555	0.030153884	UP	0.084160213	0.133071454	0.107111711	0.005543969	0.010415641	0.017170891	probable leucine-rich repeat receptor-like protein kinase At1g35710
TraesCSU01G256700.1	TraesCSU01G256700.1	22.68682714	18.58919737	21.8508883	3.665568217	1.106132988	2.050136336	11.65812506	3.183603212	0.000720627	0.017705129	UP	0.47192643	0.349305807	0.360375851	0.070465406	0.016548215	0.036374473
TraesCS5B01G157100LC.1	TraesCS5B01G157100LC.1	5.293593	17.61081856	4.855752956	0	0	3.075204504	5.13922817	3.182327296	0.042538098	0.243242588	UP	0.025521509	0.076697281	0.018560874	0	0	0.01264571
TraesCS3B01G324500.1	TraesCS3B01G324500.1	120.9964114	87.07571399	63.12478843	13.74588082	9.955196896	6.150409008	50.17473343	3.18007025	9.29E-10	2.82E-07	UP	0.747053211	0.485647011	0.309004659	0.078430635	0.044205078	0.032388921	cellulose synthase A catalytic subunit 4 [UDP-forming]
TraesCS3A01G069100.1	TraesCS3A01G069100.1	6.049820572	11.74054571	0	0.916392054	0	1.025068168	3.28863775	3.178781287	0.102024683	0.389992409	UP	0.082865441	0.145265962	0	0.01159969	0	0.011975596
TraesCS3B01G017900.1	TraesCS3B01G017900.1	2.268682714	32.28650069	55.84115899	5.498352326	3.318398965	1.025068168	16.70636031	3.177780217	0.002528336	0.041944472	UP	0.031364055	0.403203271	0.612066921	0.070246569	0.032993645	0.01208717	General transcription factor IIE subunit 2
TraesCS1D01G588500LC.1	TraesCS1D01G588500LC.1	8.318503286	10.7621669	9.711505912	0	3.318398965	0	5.35176251	3.17704021	0.032721664	0.209145755	UP	0.079407778	0.09280304	0.073500531	0	0.022781888	0
TraesCS4D01G086700.1	TraesCS4D01G086700.1	8.318503286	9.783788089	0	0.916392054	1.106132988	0	3.35413607	3.176341167	0.09884425	0.383837833	UP	0.1132431	0.120314571	0	0.011528744	0.010829718	0	glucuronoxylan 4-O-methyltransferase 2
TraesCS4A01G332800.1	TraesCS4A01G332800.1	6.806048143	3.913515236	16.99513535	0.916392054	1.106132988	1.025068168	5.127048656	3.176163172	0.025388835	0.180499691	UP	0.102703989	0.053346257	0.203330706	0.012779319	0.012004468	0.013193453
TraesCS7D01G337700LC.1	TraesCS7D01G337700LC.1	8.318503286	7.827030471	2.427876478	0	1.106132988	1.025068168	3.450768565	3.174264794	0.065389602	0.308488532	UP	0.264503528	0.224816369	0.061206692	0	0.025295128	0.02780049
TraesCS2D01G065000.1	TraesCS2D01G065000.1	9.830958429	7.827030471	16.99513535	3.665568217	0	0	6.386448744	3.17153032	0.022977704	0.169904761	UP	0.167035538	0.120130884	0.228941062	0.057555713	0	0	hypothetical protein
TraesCS2D01G173000.1	TraesCS2D01G173000.1	12.85586872	3.913515236	46.12965308	2.749176163	0	4.100272672	11.62474764	3.170343905	0.006505713	0.078481919	UP	0.184015901	0.050601755	0.523504183	0.036365587	0	0.05005876
TraesCS3D01G314900.1	TraesCS3D01G314900.1	6.049820572	13.69730332	7.283629434	0.916392054	0	2.050136336	4.999546953	3.16950523	0.028637149	0.193257346	UP	0.060930471	0.124615408	0.058160205	0.008529184	0	0.01761117	shikimate O-hydroxycinnamoyltransferase-like
TraesCS3B01G314400.1	TraesCS3B01G314400.1	684.3859522	276.8812029	311.9821274	4.581960272	24.33492575	112.7574985	235.8206112	3.168725466	0.005926167	0.073744019	UP	13.42114415	4.904859335	4.850697758	0.083037427	0.343211431	1.886024444
TraesCS2D01G096500LC.1	TraesCS2D01G096500LC.1	29.49287529	12.71892452	3.641814717	0	1.106132988	4.100272672	8.510003363	3.168332482	0.013138961	0.121812511	UP	1.193544843	0.464961127	0.116849139	0	0.0321938	0.141529768
TraesCSU01G365400LC.1	TraesCSU01G365400LC.1	29.49287529	15.65406094	18.20907358	2.749176163	3.318398965	1.025068168	11.74144219	3.168093353	0.000877069	0.020394438	UP	0.951376324	0.456149155	0.465703092	0.08195433	0.076985173	0.028203396
TraesCS3B01G136600.1	TraesCS3B01G136600.1	1.512455143	7.827030471	46.12965308	0	0	6.150409008	10.26992462	3.16595135	0.027934358	0.190710013	UP	0.005110944	0.023892428	0.123590436	0	0	0.017727033	DNA mismatch repair protein MSH7
TraesCS2D01G473500.1	TraesCS2D01G473500.1	105.87186	90.01085042	203.9416241	15.57866492	16.59199483	12.30081802	74.04930206	3.164146367	1.06E-11	5.09E-09	UP	0.301148367	0.231280738	0.459930159	0.040950982	0.033942345	0.029843338	disease resistance protein RGA2-like
TraesCS1B01G499400LC.1	TraesCS1B01G499400LC.1	16.63700657	13.69730332	6.069691195	0.916392054	2.212265977	1.025068168	6.759621215	3.162852194	0.010282813	0.104592753	UP	0.244425702	0.181782213	0.070700799	0.012441912	0.023375036	0.012845111
TraesCS1A01G115500LC.1	TraesCS1A01G115500LC.1	5.293593	10.7621669	2.427876478	0	1.106132988	1.025068168	3.435806255	3.16102158	0.068590941	0.316875306	UP	0.208538582	0.382983638	0.0758313	0	0.031339097	0.034443085
TraesCS7A01G431900LC.1	TraesCS7A01G431900LC.1	326.6903109	121.3189723	410.3111248	20.1606252	63.04958034	13.32588618	159.1427499	3.160172776	1.37E-09	3.99E-07	UP	4.691253181	1.573714585	4.671452695	0.267541233	0.651145558	0.163215781
TraesCS7D01G411200.1	TraesCS7D01G411200.1	9.074730858	1.956757618	6.069691195	1.832784109	0	0	3.15566063	3.158974868	0.092985747	0.371588453	UP	0.075934027	0.014790551	0.040267561	0.014172553	0	0	Cation transporter HKT1
TraesCS3A01G540800LC.1	TraesCS3A01G540800LC.1	0	4.891894044	13.35332063	0.916392054	1.106132988	0	3.377956619	3.156292945	0.110570968	0.406603235	UP	0	0.102455377	0.245464338	0.019634892	0.018444364	0
TraesCS2A01G707500LC.1	TraesCS2A01G707500LC.1	53.69215757	28.37298546	71.6223561	14.66227287	2.212265977	0	28.42700633	3.153982445	0.000205739	0.007038373	UP	0.675183632	0.322300303	0.714078075	0.170390924	0.020007446	0	Auxin-induced protein 5NG4
TraesCS3A01G432100.1	TraesCS3A01G432100.1	3.781137857	7.827030471	7.283629434	0	2.212265977	0	3.517343957	3.152305714	0.075534585	0.333659191	UP	0.025619547	0.047906076	0.039127566	0	0.010780268	0	Os07g0210000; Hypothetical conserved gene.
TraesCS2D01G646300LC.1	TraesCS2D01G646300LC.1	0	0	16.99513535	1.832784109	0	0	3.137986576	3.151675455	0.199029021	0.543924271	UP	0	0	0.201961476	0.025386527	0	0	hypothetical protein
TraesCS4B01G185100.1	TraesCS4B01G185100.1	15.12455143	10.7621669	1.213938239	0.916392054	2.212265977	0	5.0382191	3.150990038	0.041684652	0.240438874	UP	0.391442853	0.251611344	0.0249097	0.021918019	0.041178116	0	Universal stress protein A-like protein
TraesCS5B01G081900.1	TraesCS5B01G081900.1	12.09964114	9.783788089	12.13938239	3.665568217	0	0	6.28139664	3.149835119	0.022740587	0.168822188	UP	0.121039408	0.088410932	0.09628019	0.033886734	0	0
TraesCS1D01G441800.1	TraesCS1D01G441800.1	0.756227571	0	16.99513535	0.916392054	0	1.025068168	3.28213719	3.147971787	0.132555337	0.445606574	UP	0.004181874	0	0.074512495	0.004683105	0	0.004834868
TraesCS4D01G313300.1	TraesCS4D01G313300.1	0.756227571	4.891894044	12.13938239	0.916392054	0	1.025068168	3.288160705	3.146375377	0.087767246	0.36015417	UP	0.008580481	0.05013959	0.109204803	0.009608919	0	0.009920311	RING-H2 finger protein ATL16-like
TraesCS2A01G259700.1	TraesCS2A01G259700.1	15.12455143	18.58919737	16.99513535	5.498352326	0	0	9.367872745	3.145529979	0.008733121	0.094372017	UP	0.350667556	0.389330431	0.312409158	0.11780935	0	0		Petunia axillaris|B3|B3 family protein
TraesCS5D01G592700LC.1	TraesCS5D01G592700LC.1	0.756227571	0.978378809	16.99513535	0	1.106132988	1.025068168	3.476823814	3.145163907	0.101338546	0.388661951	UP	0.028772723	0.03362638	0.512671438	0	0.030267675	0.033265544
TraesCSU01G507300LC.1	TraesCSU01G507300LC.1	21.93059957	7.827030471	6.069691195	0	0	4.100272672	6.654598985	3.144838422	0.027210245	0.187825091	UP	0.237532476	0.076579785	0.052122487	0	0	0.037879013	uncharacterized protein LOC103631580
TraesCS3A01G131500LC.1	TraesCS3A01G131500LC.1	0.756227571	7.827030471	8.497567673	1.832784109	0	0	3.152268304	3.142124475	0.106367876	0.398298924	UP	0.0196866	0.184060185	0.175387597	0.044092388	0	0	uncharacterized LOC106865463
TraesCS7B01G104700LC.1	TraesCS7B01G104700LC.1	4.537365429	0.978378809	23.06482654	0	3.318398965	0	5.316494957	3.141791344	0.063880794	0.304626186	UP	0.15418665	0.030032721	0.621411454	0	0.081098884	0
TraesCS2A01G498000LC.1	TraesCS2A01G498000LC.1	3.781137857	6.848651662	7.283629434	0.916392054	1.106132988	0	3.322657333	3.14142764	0.067145105	0.313300613	UP	0.015001821	0.024545459	0.022911596	0.003359981	0.003156255	0	Os11g0656500; Integrase; catalytic core domain containing protein.
TraesCS7D01G146300LC.1	TraesCS7D01G146300LC.1	8.318503286	15.65406094	12.13938239	0.916392054	2.212265977	1.025068168	6.71094547	3.137501622	0.009880927	0.102022621	UP	0.231440587	0.393428646	0.267779278	0.02356187	0.044266474	0.024325429
TraesCS7B01G473500.1	TraesCS7B01G473500.1	2.268682714	15.65406094	0	0	0	2.050136336	3.328813332	3.137104925	0.138574135	0.455892736	UP	0.009682863	0.060353388	0	0	0	0.007463219	putative receptor-like protein kinase At3g47110
TraesCS2B01G377400LC.1	TraesCS2B01G377400LC.1	11.34341357	8.80540928	7.283629434	0	2.212265977	1.025068168	5.111631072	3.136328085	0.027476926	0.188734276	UP	0.23377837	0.163928603	0.119013012	0	0.032789981	0.018018836
TraesCS1B01G116300LC.1	TraesCS1B01G116300LC.1	6.806048143	19.56757618	19.42301182	0	2.212265977	3.075204504	8.514017771	3.13616821	0.007659078	0.08665021	UP	0.086564791	0.224816369	0.195861415	0	0.020236103	0.033360588
TraesCS1B01G367800.1	TraesCS1B01G367800.1	676.0674489	503.8650866	2086.759833	150.2882969	79.64157517	141.4594072	606.3469413	3.135824588	4.04E-06	0.000332031	UP	6.91854995	4.657833399	16.93103738	1.421295329	0.586149177	1.234725219	phospholipase A1-II 7-like
TraesCS2D01G002400.1	TraesCS2D01G002400.1	12.85586872	15.65406094	25.49270302	0	0	6.150409008	10.02550695	3.13545909	0.009088067	0.096926107	UP	0.083545905	0.091895742	0.131348668	0	0	0.034091112	Putative disease resistance protein RGA4
TraesCS3B01G136600.2	TraesCS3B01G136600.2	1.512455143	7.827030471	44.91571484	0	0	6.150409008	10.06760158	3.133883796	0.029937949	0.198313087	UP	0.005696123	0.026627996	0.134116187	0	0	0.019756694	DNA mismatch repair protein MSH7
TraesCS1B01G246900.3	TraesCS1B01G246900.3	1.512455143	4.891894044	41.27390012	0	5.530664942	0	8.868152376	3.133703546	0.037718429	0.226943988	UP	0.021579542	0.063049463	0.466897203	0	0.05675189	0	Receptor-like protein kinase THESEUS 1	Fragaria vesca|bHLH|bHLH family protein
TraesCS7B01G207300LC.1	TraesCS7B01G207300LC.1	176.9572517	28.37298546	50.98540604	1.832784109	26.54719172	1.025068168	47.62011454	3.132596227	0.027242211	0.187935307	UP	11.58440583	1.677857462	2.646289336	0.110879388	1.249876922	0.057236303
TraesCS3D01G062400LC.1	TraesCS3D01G062400LC.1	12.09964114	12.71892452	9.711505912	2.749176163	1.106132988	0	6.397563454	3.13223293	0.014746708	0.130817171	UP	0.396048063	0.3760715	0.252027556	0.083159541	0.026039103	0
TraesCS7D01G208000.1	TraesCS7D01G208000.1	38.56760615	118.3838359	202.7276859	21.07701725	17.69812781	2.050136336	66.75073489	3.131078974	2.56E-06	0.000227602	UP	0.64543923	1.789656624	2.689873048	0.325968727	0.213011606	0.029263674	Protein ODORANT1
TraesCS1B01G412100.1	TraesCS1B01G412100.1	2.268682714	40.11353116	7.283629434	5.498352326	0	0	9.194032606	3.129393706	0.028429197	0.192400084	UP	0.027003277	0.431298783	0.068734788	0.060479666	0	0		Utricularia gibba|M-type_MADS|M-type_MADS family protein
TraesCS7B01G114600.1	TraesCS7B01G114600.1	24.95550986	10.7621669	104.3986886	8.247528489	5.530664942	2.050136336	25.99078251	3.128743283	0.000324914	0.009875326	UP	0.152598189	0.059446636	0.506132262	0.046605897	0.024322239	0.010692496	HIPL1 protein
TraesCS7B01G114600.2	TraesCS7B01G114600.2	24.95550986	10.7621669	104.3986886	8.247528489	5.530664942	2.050136336	25.99078251	3.128743283	0.000324914	0.009875326	UP	0.161705213	0.062994398	0.536338117	0.049387326	0.025773784	0.011330622	HIPL1 protein
TraesCS1B01G439400.1	TraesCS1B01G439400.1	5.293593	13.69730332	7.283629434	0.916392054	0	2.050136336	4.873509025	3.127784438	0.032674064	0.208949029	UP	0.018108243	0.042325828	0.019754209	0.002896951	0	0.005981663	Disease resistance protein RPP8	Brachypodium stacei|WRKY|WRKY family protein
TraesCS2D01G410400LC.1	TraesCS2D01G410400LC.1	12.85586872	61.63786496	37.63208541	0.916392054	12.16746287	0	20.868279	3.12757454	0.001814187	0.033573526	UP	0.311026875	1.347065474	0.721839793	0.020488583	0.211709225	0
TraesCS4A01G108700.1	TraesCS4A01G108700.1	11.34341357	0.978378809	13.35332063	1.832784109	0	1.025068168	4.755494214	3.126120757	0.048238683	0.261408436	UP	0.143863613	0.011208793	0.134271091	0.021480907	0	0.011088515	Carbon catabolite-derepressing protein kinase
TraesCS4B01G344800.1	TraesCS4B01G344800.1	80.16012258	82.18381995	122.6077621	19.24423314	13.27359586	0	52.91158894	3.120858752	1.86E-06	0.000176475	UP	1.097967091	1.016861732	1.331480964	0.243593487	0.130756355	0	Flavonol synthase/flavanone 3-hydroxylase
TraesCS7A01G328600.1	TraesCS7A01G328600.1	24.19928229	15.65406094	55.84115899	3.665568217	0	7.175477176	17.7559246	3.120413424	0.000664586	0.016684833	UP	0.505751517	0.295533255	0.925284266	0.070796229	0	0.127908359	hypothetical protein
TraesCS7D01G169600LC.1	TraesCS7D01G169600LC.1	3.024910286	7.827030471	7.283629434	0	1.106132988	1.025068168	3.377795225	3.12006008	0.06930317	0.318589935	UP	0.085225532	0.199204378	0.162701333	0	0.022413405	0.024633346
TraesCS3D01G607000LC.1	TraesCS3D01G607000LC.1	6.806048143	16.63243975	10.92544415	2.749176163	1.106132988	0	6.369873533	3.120044909	0.017163768	0.143609322	UP	0.348249159	0.768768619	0.443220874	0.129996524	0.040704804	0
TraesCS5B01G634900LC.1	TraesCS5B01G634900LC.1	13.61209629	3.913515236	0	0	0	2.050136336	3.262624643	3.119284997	0.136184493	0.451803247	UP	0.275433425	0.071532481	0	0	0	0.035382442
TraesCS5A01G237500.1	TraesCS5A01G237500.1	592.882416	457.8812826	1194.515227	76.06054051	65.26184632	116.8577711	417.2431806	3.118687212	2.73E-18	5.70E-15	UP	8.569039902	5.978071639	13.68804205	1.015914394	0.678369347	1.440570855	hypothetical protein
TraesCS5A01G469700.1	TraesCS5A01G469700.1	7.562275715	20.54595499	15.78119711	0.916392054	0	4.100272672	8.151015422	3.117965093	0.009769905	0.101370081	UP	0.206528131	0.506871262	0.341706073	0.023128216	0	0.095510886
TraesCS2A01G390200LC.1	TraesCS2A01G390200LC.1	6.806048143	3.913515236	7.283629434	0	1.106132988	1.025068168	3.355732328	3.117601764	0.067913795	0.31505551	UP	0.152249632	0.079081135	0.129179953	0	0.017795568	0.019558134
TraesCS4A01G022500.1	TraesCS4A01G022500.1	12.85586872	8.80540928	3.641814717	1.832784109	0	1.025068168	4.693490831	3.116063445	0.03707241	0.224752557	UP	0.096834086	0.059912992	0.021748571	0.012757696	0	0.006585565	Beta-galactosidase 5
TraesCS2A01G479500LC.1	TraesCS2A01G479500LC.1	13.61209629	38.15677355	1.213938239	0	0	6.150409008	9.85553618	3.115049583	0.028103981	0.19123832	UP	0.480915505	1.217755334	0.034003718	0	0	0.185336601
TraesCS2B01G392400.1	TraesCS2B01G392400.1	29.49287529	19.56757618	48.55752956	3.665568217	6.63679793	1.025068168	18.15756922	3.115015075	0.000159817	0.005854078	UP	0.558680565	0.33483289	0.729271225	0.064168497	0.090416628	0.016561994
TraesCS2D01G187300.1	TraesCS2D01G187300.1	34.78646829	135.0162756	227.0064507	20.1606252	8.849063907	16.40109069	73.70332907	3.114429455	2.05E-07	2.77E-05	UP	0.441181745	1.546813481	2.282608546	0.236289978	0.080713799	0.177416234
TraesCS2B01G482800LC.1	TraesCS2B01G482800LC.1	976.2897948	3496.725863	8661.449335	745.0267402	582.9320849	188.6125429	2441.839393	3.114347833	0.001030531	0.022734917	UP	17.17799769	55.57762774	120.8287841	12.1143401	7.37657928	2.830595363
TraesCS7B01G292800LC.1	TraesCS7B01G292800LC.1	9.074730858	21.5243338	21.8508883	0.916392054	0	5.12534084	9.748614308	3.108039222	0.006162525	0.075570571	UP	0.140267022	0.300535771	0.267779278	0.013089928	0	0.067570636
TraesCS4B01G125200.1	TraesCS4B01G125200.1	5.293593	9.783788089	2.427876478	0	0	2.050136336	3.259232317	3.107313381	0.092926116	0.371525023	UP	0.066379887	0.110824971	0.02413785	0	0	0.021927147
TraesCS6D01G308300.1	TraesCS6D01G308300.1	15.12455143	0.978378809	1.213938239	0	0	2.050136336	3.227834136	3.104891045	0.124294312	0.431393054	UP	0.092356887	0.005396826	0.005877186	0	0	0.010677829	Protein EIN4
TraesCS7B01G181700LC.1	TraesCS7B01G181700LC.1	5.293593	0.978378809	12.13938239	0	2.212265977	0	3.437270029	3.104258204	0.100666731	0.387276183	UP	0.150094648	0.025059149	0.272896079	0	0.045112331	0
TraesCS2A01G150100.1	TraesCS2A01G150100.1	15.12455143	5.870272853	4.855752956	0.916392054	1.106132988	1.025068168	4.816361742	3.103452113	0.029923129	0.198240021	UP	0.434375295	0.15229496	0.110566928	0.02432193	0.022847213	0.02511012
TraesCS2B01G618000LC.1	TraesCS2B01G618000LC.1	0.756227571	12.71892452	4.855752956	0	2.212265977	0	3.423861837	3.101111576	0.106071379	0.397893627	UP	0.049506008	0.752143	0.252027556	0	0.10415641	0
TraesCS7A01G791700LC.1	TraesCS7A01G791700LC.1	15.880779	24.45947022	12.13938239	0	0	6.150409008	9.771673437	3.100996773	0.010525977	0.106273859	UP	0.212296034	0.295366852	0.128662716	0	0	0.070127363	hypothetical protein
TraesCS5D01G480500.1	TraesCS5D01G480500.1	0.756227571	17.61081856	0	0	2.212265977	0	3.429885351	3.099755492	0.155103297	0.482518478	UP	0.006828415	0.143645348	0	0	0.014366401	0
TraesCS6B01G433400.1	TraesCS6B01G433400.1	0.756227571	17.61081856	0	0	2.212265977	0	3.429885351	3.099755492	0.155103297	0.482518478	UP	0.005824236	0.122521032	0	0	0.012253695	0	putative pentatricopeptide repeat-containing protein At5g40405
TraesCS6B01G433400.2	TraesCS6B01G433400.2	0.756227571	17.61081856	0	0	2.212265977	0	3.429885351	3.099755492	0.155103297	0.482518478	UP	0.005592041	0.117636472	0	0	0.011765176	0	putative pentatricopeptide repeat-containing protein At5g40405
TraesCS5D01G091000.1	TraesCS5D01G091000.1	13.61209629	18.58919737	3.641814717	0	3.318398965	1.025068168	6.697762584	3.098565193	0.020824508	0.160211495	UP	0.08731319	0.107711013	0.018520757	0	0.015308291	0.005608168	L-type lectin-domain containing receptor kinase S.4
TraesCS2A01G288900.1	TraesCS2A01G288900.1	48.39856457	123.2757299	228.2203889	29.32454574	4.424531954	12.30081802	74.32409652	3.09835333	7.40E-07	8.19E-05	UP	0.831853846	1.913977198	3.109961653	0.465779051	0.054692169	0.180327504
TraesCS1D01G169700LC.1	TraesCS1D01G169700LC.1	6.049820572	30.32974308	7.283629434	1.832784109	3.318398965	0	8.135729359	3.095965887	0.013592027	0.124251132	UP	0.034307348	0.155366727	0.03274753	0.009604839	0.013533699	0
TraesCS7A01G138500LC.1	TraesCS7A01G138500LC.1	0	3.913515236	20.63695006	2.749176163	0	0	4.549940244	3.095518663	0.109525413	0.404262115	UP	0	0.038761443	0.179398925	0.027856398	0	0
TraesCS6D01G273500LC.1	TraesCS6D01G273500LC.1	12.09964114	0	6.069691195	0	2.212265977	0	3.396933053	3.094907862	0.13384511	0.447799054	UP	0.267972819	0	0.106578817	0	0.035236994	0
TraesCS5D01G390200LC.3	TraesCS5D01G390200LC.3	3.781137857	36.20001593	3.641814717	0	0	5.12534084	8.124718224	3.094730937	0.035618667	0.219889466	UP	0.117706592	1.017962232	0.089883953	0	0	0.136086316
TraesCS2B01G092200LC.1	TraesCS2B01G092200LC.1	10.587186	23.48109141	18.20907358	0	0	6.150409008	9.737960001	3.090498259	0.01115487	0.110097059	UP	0.380078383	0.761474799	0.518282474	0	0	0.188325901
TraesCS7D01G395600.1	TraesCS7D01G395600.1	19.66191686	4.891894044	1.213938239	0	0	3.075204504	4.807158941	3.089499849	0.070138156	0.320835295	UP	0.170950433	0.038420766	0.008368102	0	0	0.02280509
TraesCS6B01G209000.1	TraesCS6B01G209000.1	13.61209629	10.7621669	9.711505912	0.916392054	0	3.075204504	6.346227609	3.088205876	0.016699162	0.141387406	UP	0.14291357	0.102068753	0.080839027	0.008891272	0	0.027538221	U-box domain-containing protein 22
TraesCS6B01G489900LC.1	TraesCS6B01G489900LC.1	13.61209629	0.978378809	12.13938239	0	2.212265977	1.025068168	4.994531938	3.08820315	0.048458737	0.26223416	UP	0.462559951	0.030032721	0.32705866	0	0.054065923	0.029710448
TraesCS5D01G120400LC.1	TraesCS5D01G120400LC.1	11.34341357	12.71892452	10.92544415	0	1.106132988	3.075204504	6.528186622	3.088116789	0.015628316	0.135737342	UP	0.442948491	0.448646702	0.338247509	0	0.031064193	0.102422859	DNA-directed RNA polymerase I subunit RPA2
TraesCS3A01G235200LC.1	TraesCS3A01G235200LC.1	11.34341357	0	14.56725887	0.916392054	1.106132988	1.025068168	4.826377608	3.088065693	0.057568575	0.287197732	UP	0.304193542	0	0.309720611	0.022710236	0.021333241	0.023446197
TraesCS6A01G188800LC.1	TraesCS6A01G188800LC.1	6.806048143	7.827030471	2.427876478	0.916392054	1.106132988	0	3.180580023	3.087987772	0.07917988	0.342263497	UP	0.265769095	0.276090278	0.075166113	0.033069291	0.031064193	0
TraesCS2A01G486900.1	TraesCS2A01G486900.1	24.95550986	34.24325831	4.855752956	7.331136435	0	0	11.89760959	3.087815836	0.012038972	0.115419455	UP	0.348249159	0.431661524	0.053723742	0.094542927	0	0	Os04g0116600; Glucose/ribitol dehydrogenase family protein.
TraesCS5D01G426700.1	TraesCS5D01G426700.1	23.44305472	8.80540928	24.27876478	6.414744381	0	0	10.49032886	3.087160363	0.010101346	0.103380193	UP	0.203428196	0.06902257	0.167035807	0.05144112	0	0	Putative LRR receptor-like serine/threonine-protein kinase
TraesCS3A01G132300.1	TraesCS3A01G132300.1	79.40389501	155.5622306	358.1117805	41.23764245	24.33492575	4.100272672	110.4584578	3.086037229	0.001653575	0.03153396	UP	1.530185697	2.708015358	5.471507325	0.734395947	0.337268376	0.067395128	Lamin-like protein
TraesCS1A01G235700.1	TraesCS1A01G235700.1	4.537365429	9.783788089	12.13938239	0	1.106132988	2.050136336	4.936134205	3.08573321	0.034326807	0.215074497	UP	0.032214436	0.06274779	0.06833283	0	0.005648035	0.012414892	Subtilisin-like protease	Populus euphratica|Trihelix|Trihelix family protein
TraesCS1D01G060500.1	TraesCS1D01G060500.1	12.85586872	9.783788089	2.427876478	1.832784109	1.106132988	0	4.66774173	3.085680501	0.042717559	0.243840772	UP	0.138905206	0.09549239	0.020798391	0.018300482	0.008595432	0	Patatin group A-3
TraesCS3D01G152300LC.1	TraesCS3D01G152300LC.1	3.024910286	18.58919737	3.641814717	1.832784109	1.106132988	0	4.699139911	3.083423007	0.048759748	0.263110068	UP	0.054961772	0.30510793	0.052462879	0.030774687	0.014454359	0
TraesCS5D01G137600.1	TraesCS5D01G137600.1	9.074730858	1.956757618	13.35332063	2.749176163	0	0	4.522330878	3.082866953	0.062231741	0.300141699	UP	0.301469421	0.058720693	0.351710096	0.084400728	0	0
TraesCS5D01G132500LC.1	TraesCS5D01G132500LC.1	5.293593	5.870272853	6.069691195	0	0	2.050136336	3.213948897	3.078411327	0.089246988	0.363248401	UP	0.103809955	0.103989951	0.094371552	0	0	0.034291354
TraesCS1A01G315800LC.1	TraesCS1A01G315800LC.1	34.03024072	47.94056164	38.84602365	12.82948876	1.106132988	0	22.45874129	3.077361131	0.000594836	0.015406969	UP	0.430364727	0.547670559	0.389497132	0.149939173	0.010060562	0
TraesCS7D01G153100.1	TraesCS7D01G153100.1	23.44305472	54.7892133	97.11505912	0.916392054	6.63679793	13.32588618	32.70440055	3.076797429	5.76E-05	0.002728009	UP	0.509066656	1.074731912	1.671987687	0.018389752	0.10364833	0.246814108
TraesCS7D01G153100.2	TraesCS7D01G153100.2	23.44305472	54.7892133	97.11505912	0.916392054	6.63679793	13.32588618	32.70440055	3.076797429	5.76E-05	0.002728009	UP	0.511562081	1.080000206	1.680183705	0.018479898	0.10415641	0.248023981
TraesCS7D01G153100.3	TraesCS7D01G153100.3	23.44305472	54.7892133	97.11505912	0.916392054	6.63679793	13.32588618	32.70440055	3.076797429	5.76E-05	0.002728009	UP	0.483141965	1.020000194	1.586840166	0.017453237	0.098369943	0.234244871
TraesCS5A01G248600LC.1	TraesCS5A01G248600LC.1	12.09964114	11.74054571	1.213938239	0.916392054	0	2.050136336	4.670108913	3.076121761	0.049987712	0.26701376	UP	0.401959228	0.352324161	0.031973645	0.028133576	0	0.058090576
TraesCSU01G207700.1	TraesCSU01G207700.1	8217.168792	10869.78857	22167.72618	1867.607007	1781.980244	1242.38262	7691.108902	3.075921197	1.23E-22	4.29E-19	UP	95.25884145	113.8279234	203.7465581	20.00795459	14.85693545	12.2843416	Ananain
TraesCS2A01G103000LC.1	TraesCS2A01G103000LC.1	21.174372	12.71892452	26.70664126	1.832784109	4.424531954	1.025068168	11.31372033	3.074976294	0.001608651	0.030941161	UP	0.096577294	0.052403406	0.096576133	0.007725203	0.014513598	0.003987775
TraesCS7D01G236300LC.1	TraesCS7D01G236300LC.1	4.537365429	0.978378809	12.13938239	0	1.106132988	1.025068168	3.297721297	3.072393288	0.091378944	0.367790404	UP	0.105751053	0.020598358	0.22431772	0	0.018540932	0.020377323
TraesCS7B01G042700.1	TraesCS7B01G042700.1	16.63700657	136.9730332	389.6741747	45.81960272	16.59199483	2.050136336	101.2909914	3.072136085	0.029710047	0.197441023	UP	0.141337763	1.051145238	2.624645748	0.359723206	0.101373605	0.014855224	Heparanase-like protein 3
TraesCS5B01G129400LC.1	TraesCS5B01G129400LC.1	10.587186	12.71892452	19.42301182	1.832784109	2.212265977	1.025068168	7.966540099	3.070876586	0.005701728	0.071943891	UP	0.371100153	0.402722236	0.539775553	0.059368491	0.055768787	0.03064621
TraesCS5A01G191000LC.1	TraesCS5A01G191000LC.1	32.51778557	20.54595499	15.78119711	1.832784109	5.530664942	1.025068168	12.87224248	3.069781153	0.001028239	0.022713098	UP	0.312647013	0.178444958	0.12029825	0.016284662	0.038243174	0.008406196
TraesCS7D01G256100.1	TraesCS7D01G256100.1	4.537365429	11.74054571	18.20907358	0	0	4.100272672	6.431209565	3.069069258	0.032022025	0.206611499	UP	0.16158761	0.3776915	0.514136214	0	0	0.124546196
TraesCS4D01G109700.1	TraesCS4D01G109700.1	19.66191686	7.827030471	24.27876478	1.832784109	4.424531954	0	9.670838029	3.067065564	0.006095608	0.075024555	UP	0.235920814	0.084836366	0.230968649	0.020322907	0.038181326	0
TraesCS4B01G143500.1	TraesCS4B01G143500.1	236.6992299	165.3460187	400.5996189	21.07701725	45.35145253	29.72697687	149.8000523	3.066932583	4.54E-14	4.22E-11	UP	4.408727493	2.781984988	5.915793255	0.362793646	0.607506426	0.472259373
TraesCS6A01G077800LC.1	TraesCS6A01G077800LC.1	0.756227571	22.5027126	2.427876478	0	0	3.075204504	4.793670193	3.06690781	0.087172345	0.359257813	UP	0.024218766	0.650997041	0.061647028	0	0	0.084001481
TraesCS1B01G213900.1	TraesCS1B01G213900.1	15.880779	0	8.497567673	1.832784109	0	1.025068168	4.539366492	3.066067161	0.078359116	0.340611701	UP	0.13709356	0	0.058160205	0.014621458	0	0.007547644	patellin-6	Actinidia chinensis|DBB|DBB family protein
TraesCS1A01G014300.1	TraesCS1A01G014300.1	0	16.63243975	23.06482654	4.581960272	0	0	7.379871094	3.06605899	0.063944155	0.30478085	UP	0	0.084448068	0.102783965	0.023799869	0	0	hypothetical protein	Oropetium thomaeum|bZIP|bZIP family protein
TraesCS5A01G127100LC.1	TraesCS5A01G127100LC.1	24.19928229	0	1.213938239	0	0	3.075204504	4.748070838	3.065959144	0.122071767	0.427279773	UP	0.304308116	0	0.012103018	0	0	0.032983632
TraesCS4A01G098400LC.1	TraesCS4A01G098400LC.1	12.85586872	1.956757618	9.711505912	1.832784109	0	1.025068168	4.563664087	3.064896992	0.047724708	0.259998394	UP	0.447101133	0.061473226	0.267779278	0.058904675	0	0.030406786
TraesCS1A01G629200LC.1	TraesCS1A01G629200LC.1	8.318503286	30.32974308	49.7714678	0	6.63679793	4.100272672	16.52613079	3.062355108	0.001953838	0.035162692	UP	0.113590472	0.374119265	0.538844191	0	0.065177631	0.047755443
TraesCS2B01G521800.1	TraesCS2B01G521800.1	10.587186	16.63243975	21.8508883	4.581960272	1.106132988	0	9.126434552	3.06199896	0.007128599	0.082860083	UP	0.137004998	0.194426947	0.224187303	0.054795046	0.010294529	0	SAPK1; abscisic acid-inducible protein kinase
TraesCS4B01G313000LC.1	TraesCS4B01G313000LC.1	49.91101972	11.74054571	14.56725887	0.916392054	2.212265977	6.150409008	14.24964856	3.059485845	0.00185491	0.034020233	UP	2.267173094	0.481749363	0.52462879	0.038468359	0.072271795	0.238289916
TraesCS1B01G087000.1	TraesCS1B01G087000.1	15.12455143	19.56757618	16.99513535	0	2.212265977	4.100272672	9.6666336	3.058604662	0.004433285	0.061177695	UP	0.31461762	0.367690324	0.280292328	0	0.033096429	0.072748946
TraesCS7D01G355000.1	TraesCS7D01G355000.1	46.12988186	76.31354709	145.6725887	11.91309671	6.63679793	13.32588618	49.99863307	3.058010897	7.17E-08	1.15E-05	UP	0.583383297	0.871802114	1.460614244	0.139229232	0.060363374	0.143741171
TraesCS4A01G484700.1	TraesCS4A01G484700.1	642.7934358	674.1029993	4497.641175	117.298183	285.382311	297.2697687	1085.747979	3.054391306	0.001598745	0.030847048	UP	4.809155047	4.555837602	26.67891697	0.811003525	1.535563076	1.896974624
TraesCS7B01G009400.2	TraesCS7B01G009400.2	0	9.783788089	7.283629434	0	0	2.050136336	3.186258976	3.054023331	0.148377353	0.472325243	UP	0	0.209270557	0.136738355	0	0	0.041404985
TraesCS7D01G217600.1	TraesCS7D01G217600.1	109.6529979	102.7297749	132.319268	15.57866492	18.8042608	7.175477176	64.37674062	3.053150147	1.42E-11	6.60E-09	UP	1.096919634	0.928314783	1.049454069	0.144018621	0.135286304	0.061223551
TraesCS6D01G147100.2	TraesCS6D01G147100.2	6.806048143	17.61081856	7.283629434	3.665568217	0	0	5.894344059	3.051946475	0.035202017	0.218475778	UP	0.074994249	0.175289991	0.06363072	0.037325735	0	0
TraesCS5D01G428900.1	TraesCS5D01G428900.1	222.330906	11.74054571	53.41328251	3.665568217	4.424531954	26.65177237	53.70443446	3.051152592	0.021384957	0.162751877	UP	1.42611543	0.068028008	0.271637769	0.021728526	0.020411054	0.145812369	Putative disease resistance protein RGA3
TraesCS1D01G419700.1	TraesCS1D01G419700.1	46.88610943	18.58919737	10.92544415	0.916392054	4.424531954	4.100272672	14.30699127	3.050545001	0.001275088	0.026393608	UP	0.225396684	0.0807251	0.041641702	0.004071165	0.01529727	0.016812391	Disease resistance protein RGA2	Triticum aestivum|GRAS|GRAS family protein
TraesCS2B01G129600.2	TraesCS2B01G129600.2	68.06048143	112.513563	229.4343272	20.1606252	22.12265977	7.175477176	76.57785563	3.046331726	1.44E-08	2.91E-06	UP	0.728309538	1.087603229	1.946549367	0.199369669	0.170255671	0.065491539		Malus domestica|FAR1|FAR1 family protein
TraesCS1A01G189200.1	TraesCS1A01G189200.1	52.17970243	82.18381995	48.55752956	17.41144903	2.212265977	2.050136336	34.09915055	3.046311593	2.49E-05	0.001421917	UP	0.526716981	0.749387898	0.388613918	0.162421961	0.016060399	0.017651105		Sisymbrium irio|GRAS|GRAS family protein
TraesCS1D01G133000LC.1	TraesCS1D01G133000LC.1	8.318503286	5.870272853	26.70664126	2.749176163	0	2.050136336	7.615788316	3.045213427	0.01494781	0.131950686	UP	0.272283043	0.173571462	0.693075778	0.083159541	0	0.057236303
TraesCS3D01G436800.1	TraesCS3D01G436800.1	4.537365429	29.35136427	23.06482654	3.665568217	0	3.075204504	10.61572149	3.042926896	0.006814981	0.080679526	UP	0.108593824	0.634562333	0.437660755	0.081073101	0	0.0627753	SORBIDRAFT_06g001760; Sb06g001760; hypothetical protein
TraesCS1D01G352500LC.1	TraesCS1D01G352500LC.1	2.268682714	6.848651662	8.497567673	0	2.212265977	0	3.304528004	3.042772389	0.097349672	0.380766142	UP	0.068702215	0.187346974	0.204022307	0	0.048181197	0
TraesCS5D01G369400LC.1	TraesCS5D01G369400LC.1	99.06581186	32.28650069	92.25930616	10.99670465	9.955196896	6.150409008	41.78565488	3.042251281	3.36E-07	4.24E-05	UP	2.863633232	0.843061385	2.114413	0.293758379	0.20696014	0.151639037
TraesCS7D01G178100.1	TraesCS7D01G178100.1	25.71173743	46.96218283	21.8508883	10.0803126	1.106132988	0	17.61854236	3.040891575	0.001561968	0.030384026	UP	0.575165277	0.948973619	0.38753986	0.208386388	0.017795568	0	blue copper protein-like
TraesCS5B01G101600LC.1	TraesCS5B01G101600LC.1	0	8.80540928	8.497567673	0	1.106132988	1.025068168	3.239029685	3.039762452	0.123782147	0.430479533	UP	0	0.252918415	0.214223422	0	0.025295128	0.02780049
TraesCS4D01G027100LC.1	TraesCS4D01G027100LC.1	30.24910286	12.71892452	12.13938239	5.498352326	0	1.025068168	10.27180504	3.039052657	0.006577349	0.079036224	UP	1.1509089	0.43714294	0.366193884	0.193328164	0	0.033265544
TraesCS1B01G456300LC.1	TraesCS1B01G456300LC.1	3.024910286	13.69730332	0	0	0	2.050136336	3.128724991	3.038394987	0.153323757	0.479534957	UP	0.132016021	0.540000103	0	0	0	0.076315071
TraesCS6B01G151900LC.1	TraesCS6B01G151900LC.1	3.024910286	13.69730332	0	0	0	2.050136336	3.128724991	3.038394987	0.153323757	0.479534957	UP	0.130734312	0.534757383	0	0	0	0.075574148
TraesCS7B01G166200.1	TraesCS7B01G166200.1	31.761558	31.30812188	41.27390012	0	9.955196896	3.075204504	19.56233024	3.03780143	0.000410973	0.01179532	UP	0.192628281	0.171522026	0.198463116	0	0.043422155	0.015907637
TraesCS7B01G166200.2	TraesCS7B01G166200.2	31.761558	31.30812188	41.27390012	0	9.955196896	3.075204504	19.56233024	3.03780143	0.000410973	0.01179532	UP	0.201409058	0.179340693	0.207509868	0	0.045401512	0.016632772
TraesCS7B01G076700LC.1	TraesCS7B01G076700LC.1	6.049820572	16.63243975	19.42301182	0	0	5.12534084	7.871768831	3.037187621	0.022102039	0.166058948	UP	0.17835277	0.442932913	0.453983412	0	0	0.128876445
TraesCS4B01G060600.2	TraesCS4B01G060600.2	61.25443329	116.4270783	298.6288068	17.41144903	22.12265977	18.45122702	89.04927569	3.034860677	1.37E-08	2.80E-06	UP	0.738967727	1.268780729	2.856312299	0.194114051	0.191941352	0.189857006	SORBIDRAFT_08g020950; Sb08g020950; hypothetical protein
TraesCS3B01G772100LC.1	TraesCS3B01G772100LC.1	37.055151	5.870272853	23.06482654	3.665568217	4.424531954	0	12.34672509	3.034515671	0.004480279	0.061555199	UP	0.518723327	0.07423182	0.255990253	0.047420116	0.04454488	0
TraesCS3D01G092800.1	TraesCS3D01G092800.1	31.00533043	9.783788089	27.9205795	0	5.530664942	3.075204504	12.88592791	3.03386937	0.002765191	0.044648931	UP	0.321731352	0.091708309	0.229703437	0	0.041274102	0.027217263
TraesCS7B01G740800LC.1	TraesCS7B01G740800LC.1	6.806048143	13.69730332	13.35332063	0	1.106132988	3.075204504	6.339668265	3.033192486	0.020265526	0.157802569	UP	0.254602326	0.462857231	0.396043302	0	0.029758974	0.098119377
TraesCS6A01G216000LC.2	TraesCS6A01G216000LC.2	15.880779	17.61081856	15.78119711	1.832784109	1.106132988	3.075204504	9.214486045	3.028417801	0.003133269	0.048517893	UP	0.490934578	0.491785808	0.38679229	0.052359711	0.024592486	0.081084763
TraesCS1D01G127100LC.1	TraesCS1D01G127100LC.1	12.09964114	17.61081856	12.13938239	0	1.106132988	4.100272672	7.842707959	3.025449179	0.011393154	0.11141286	UP	0.46036356	0.60527484	0.366193884	0	0.030267675	0.133062175
TraesCS5D01G579600LC.1	TraesCS5D01G579600LC.1	19.66191686	10.7621669	19.42301182	0	0	6.150409008	9.332917431	3.025026747	0.013767352	0.125186578	UP	0.587426992	0.290450678	0.460077149	0	0	0.156727596
TraesCS7D01G063500.1	TraesCS7D01G063500.1	139.9021007	53.81083449	207.5834389	16.49505698	12.16746287	20.50136336	75.07670955	3.02364838	5.45E-09	1.28E-06	UP	0.948886102	0.32968881	1.116268316	0.103389821	0.059351697	0.118600364
TraesCS3A01G124500LC.1	TraesCS3A01G124500LC.1	227.624499	187.8487313	184.5186123	14.66227287	33.18398965	26.65177237	112.4149796	3.023270298	2.93E-16	4.26E-13	UP	3.275718648	2.441970908	2.105299151	0.194994786	0.343446784	0.327135078
TraesCS1B01G355200.1	TraesCS1B01G355200.1	0	7.827030471	9.711505912	0	2.212265977	0	3.291800393	3.02312837	0.148350688	0.472269238	UP	0	0.094517393	0.102930173	0	0.021269177	0	Peroxidase 2	Oryza sativa subsp. indica|MYB_related|MYB_related family protein
TraesCS1D01G355800LC.1	TraesCS1D01G355800LC.1	3.781137857	5.870272853	7.283629434	0	1.106132988	1.025068168	3.177706883	3.02148852	0.081335365	0.346908022	UP	0.099597886	0.139678809	0.152111306	0	0.020954544	0.023029992
TraesCS3A01G466200.1	TraesCS3A01G466200.1	32.51778557	16.63243975	8.497567673	0	0	7.175477176	10.80387836	3.019423309	0.013569319	0.124076072	UP	0.344656112	0.159244928	0.071407807	0	0	0.06486781	UDP-glycosyltransferase 76C2-like
TraesCS2A01G346200LC.1	TraesCS2A01G346200LC.1	6.049820572	5.870272853	4.855752956	0	1.106132988	1.025068168	3.15117459	3.018808649	0.08087077	0.34605849	UP	0.185732885	0.162798061	0.118192233	0	0.024422882	0.026841853
TraesCS5D01G065300.1	TraesCS5D01G065300.1	21.174372	2.935136427	8.497567673	0.916392054	1.106132988	2.050136336	6.11328958	3.018275713	0.023629958	0.172778623	UP	0.096941487	0.012138697	0.030844648	0.003877167	0.003642082	0.008005626
TraesCS3D01G092800.2	TraesCS3D01G092800.2	30.24910286	9.783788089	27.9205795	0	5.530664942	3.075204504	12.75988998	3.017564067	0.002957463	0.046773584	UP	0.360043693	0.105194825	0.263483354	0	0.047343823	0.031219802
TraesCS1B01G700200LC.1	TraesCS1B01G700200LC.1	15.880779	1.956757618	6.069691195	1.832784109	1.106132988	0	4.474357485	3.017528467	0.055541664	0.282213376	UP	0.477666076	0.053166033	0.144745556	0.050944584	0.023927824	0
TraesCS5B01G437000LC.1	TraesCS5B01G437000LC.1	35.54269586	14.67568213	16.99513535	0	4.424531954	4.100272672	12.62305299	3.017333204	0.002469583	0.041274983	UP	1.098758341	0.409821507	0.416545544	0	0.098369943	0.108113017	SORBIDRAFT_10g023023; Sb10g023023; hypothetical protein
TraesCS7A01G499200.1	TraesCS7A01G499200.1	21.174372	20.54595499	25.49270302	1.832784109	6.63679793	0	12.61376867	3.016136004	0.002170034	0.037791102	UP	0.152853144	0.133978404	0.14590352	0.0122267	0.034456067	0	Cytochrome P450 71A1
TraesCS7D01G428800.1	TraesCS7D01G428800.1	321.3967179	424.6164031	713.7956845	53.15073915	56.41278241	70.72970359	273.3503384	3.015523902	7.37E-20	1.93E-16	UP	8.416021332	10.04400191	14.81922028	1.286200902	1.062395384	1.579721971	11 kDa late embryogenesis abundant protein
TraesCS1B01G359200LC.1	TraesCS1B01G359200LC.1	12.09964114	6.848651662	14.56725887	0.916392054	3.318398965	0	6.291723782	3.014598446	0.021375347	0.162690576	UP	0.371465769	0.189931071	0.354576699	0.025999305	0.073268647	0
TraesCS6B01G292500.1	TraesCS6B01G292500.1	46.88610943	37.17839474	13.35332063	3.665568217	4.424531954	4.100272672	18.26803294	3.012016274	0.000168787	0.006107814	UP	0.628666654	0.450309896	0.14195528	0.045420472	0.042666481	0.046892393	Myb-related protein Zm1
TraesCS3B01G095400.1	TraesCS3B01G095400.1	195.862941	249.4865963	1022.135997	68.72940408	75.21704321	37.92752222	274.8932507	3.011557011	0.000143344	0.005390333	UP	5.189879821	5.97168481	21.47334782	1.682990713	1.433390597	0.85718178
TraesCS7D01G376700LC.1	TraesCS7D01G376700LC.1	17.39323414	8.80540928	4.855752956	2.749176163	0	1.025068168	5.804773452	3.007665759	0.028131172	0.191312858	UP	0.229754885	0.105069965	0.050854225	0.033559933	0	0.011549165
TraesCS2A01G291400.1	TraesCS2A01G291400.1	0	3.913515236	26.70664126	3.665568217	0	0	5.714287452	3.007250324	0.100122884	0.386336511	UP	0	0.041965722	0.251355482	0.040212258	0	0
TraesCS4A01G110000.1	TraesCS4A01G110000.1	0	25.43784903	29.13451774	4.581960272	0	2.050136336	10.2007439	3.006477303	0.031527103	0.204698104	UP	0	0.178208098	0.179141538	0.032838843	0	0.013561215
TraesCS1D01G250200LC.1	TraesCS1D01G250200LC.1	0	0	32.77633245	1.832784109	2.212265977	0	6.13689709	3.006152864	0.11386992	0.412493772	UP	0	0	0.154929439	0.010097944	0.009485673	0
TraesCS6A01G216000LC.1	TraesCS6A01G216000LC.1	15.12455143	17.61081856	15.78119711	1.832784109	1.106132988	3.075204504	9.088448116	3.005553289	0.003506899	0.052291082	UP	0.467556741	0.491785808	0.38679229	0.052359711	0.024592486	0.081084763
TraesCS1B01G415000LC.1	TraesCS1B01G415000LC.1	15.12455143	2.935136427	15.78119711	0	3.318398965	1.025068168	6.364058683	3.005542938	0.028358832	0.192122729	UP	0.547383501	0.095958206	0.452829999	0	0.086373608	0.031642834
TraesCS3A01G249000.1	TraesCS3A01G249000.1	179.982162	247.5298386	744.1441405	62.3146597	45.35145253	37.92752222	219.5416293	3.00337015	5.06E-11	2.10E-08	UP	2.070297754	2.572027068	6.786509454	0.662411228	0.375178387	0.37210992	Putative protein phosphatase 2C 50
TraesCS3B01G828300LC.1	TraesCS3B01G828300LC.1	14.36832386	4.891894044	4.855752956	0.916392054	1.106132988	1.025068168	4.527260678	3.00324609	0.039025982	0.231345118	UP	0.609159639	0.187346974	0.163217846	0.035903802	0.033726838	0.03706732
TraesCS1D01G260800.1	TraesCS1D01G260800.1	0.756227571	6.848651662	40.05996189	3.665568217	1.106132988	1.025068168	8.910268416	3.002019636	0.025513053	0.180878833	UP	0.013270993	0.108567695	0.557375002	0.059446505	0.013960518	0.01534324
TraesCS3D01G305600.1	TraesCS3D01G305600.1	41.59251643	24.45947022	23.06482654	3.665568217	5.530664942	2.050136336	16.72719711	3.001732865	0.000171326	0.006174056	UP	0.299276621	0.158982481	0.131581197	0.024374348	0.028620565	0.012582118	tyrosine decarboxylase 1-like
TraesCS3D01G305600.2	TraesCS3D01G305600.2	41.59251643	24.45947022	23.06482654	3.665568217	5.530664942	2.050136336	16.72719711	3.001732865	0.000171326	0.006174056	UP	0.380189875	0.201965424	0.167155853	0.030964264	0.0363585	0.015983855	tyrosine decarboxylase 1-like
TraesCS2D01G609700LC.1	TraesCS2D01G609700LC.1	496.8415145	511.692117	606.9691195	43.07042655	95.127437	64.57929458	303.0466515	3.000664429	6.22E-24	3.10E-20	UP	33.01090158	30.71092269	31.97364513	2.644556153	4.545572289	3.659706319
TraesCS3B01G550900.1	TraesCS3B01G550900.1	21.93059957	14.67568213	49.7714678	6.414744381	0	4.100272672	16.14879443	3.000331349	0.001271479	0.026355406	UP	0.090060745	0.054441233	0.162050928	0.024344368	0	0.014361877	Systemin receptor SR160
TraesCS7D01G667000LC.1	TraesCS7D01G667000LC.1	10.587186	14.67568213	7.283629434	0	0	4.100272672	6.10779504	2.998499168	0.03413822	0.214273945	UP	0.462056073	0.578571539	0.252027556	0	0	0.152630142
TraesCS1B01G332600LC.1	TraesCS1B01G332600LC.1	23.44305472	10.7621669	14.56725887	0.916392054	2.212265977	3.075204504	9.162723836	2.99706511	0.004401699	0.060957312	UP	0.276081123	0.114489818	0.136014871	0.009973278	0.018737132	0.030889434
TraesCS5A01G292900.1	TraesCS5A01G292900.1	49.15479215	59.68110734	185.7325506	14.66227287	4.424531954	17.42615886	55.18023562	2.996657414	1.58E-06	0.000154602	UP	0.775945229	0.851033597	2.32455203	0.21389499	0.05023146	0.23462825	Transcription factor bHLH137
TraesCS5A01G292900.2	TraesCS5A01G292900.2	49.15479215	59.68110734	185.7325506	14.66227287	4.424531954	17.42615886	55.18023562	2.996657414	1.58E-06	0.000154602	UP	0.7787066	0.854062186	2.332824457	0.214656182	0.05041022	0.235463226	Transcription factor bHLH137
TraesCS7B01G131400.5	TraesCS7B01G131400.5	652.6243942	153.605473	195.4440565	32.99011396	68.58024528	24.60163603	187.9743198	2.995794152	4.00E-09	9.69E-07	UP	6.343254506	1.348652783	1.506112271	0.296323954	0.479392386	0.203951194
TraesCS5A01G422200.1	TraesCS5A01G422200.1	9.074730858	29.35136427	14.56725887	6.414744381	0	0	9.901349729	2.994357899	0.015045845	0.132477368	UP	0.100992256	0.295071485	0.128534053	0.065973236	0	0	patatin-like protein 3
TraesCS7A01G565900LC.1	TraesCS7A01G565900LC.1	13.61209629	14.67568213	2.427876478	2.749176163	0	1.025068168	5.748316538	2.991976973	0.03403011	0.213881643	UP	0.272952043	0.265830166	0.038598815	0.050944584	0	0.017531841	Putative receptor protein kinase ZmPK1
TraesCS5D01G076900.1	TraesCS5D01G076900.1	12.85586872	4.891894044	32.77633245	0	4.424531954	2.050136336	9.499793917	2.990770736	0.012150017	0.116028949	UP	0.073559055	0.025284617	0.148689779	0	0.01820729	0.010005318	B3 domain-containing protein
TraesCS7A01G195200LC.1	TraesCS7A01G195200LC.1	22.68682714	21.5243338	47.34359132	1.832784109	8.849063907	1.025068168	17.21027807	2.990528159	0.000657993	0.016575453	UP	0.327896935	0.281020462	0.542513862	0.024479865	0.091982284	0.012636586
TraesCS6B01G385800.1	TraesCS6B01G385800.1	47.642337	60.65948615	258.5688449	5.498352326	26.54719172	14.35095435	68.87786108	2.989373483	6.79E-06	0.000509493	UP	0.873971446	1.005188574	3.76068041	0.093211793	0.350240236	0.224542421
TraesCS2A01G106700LC.1	TraesCS2A01G106700LC.1	14.36832386	13.69730332	13.35332063	0	3.318398965	2.050136336	7.797913852	2.98932601	0.010159995	0.103764244	UP	0.106602937	0.091800017	0.078548588	0	0.01770659	0.012973562
TraesCS5A01G193800LC.1	TraesCS5A01G193800LC.1	18.90568929	19.56757618	2.427876478	0	2.212265977	3.075204504	7.698102071	2.987460472	0.020162591	0.157399405	UP	0.119715808	0.111928491	0.012189099	0	0.010074873	0.016609112
TraesCS5D01G145800.1	TraesCS5D01G145800.1	0	34.24325831	9.711505912	5.498352326	0	0	8.242186091	2.986937484	0.325699175	0.675087557	UP	0	0.33021589	0.082196037	0.054243154	0	0	WRKY transcription factor 55
TraesCS2B01G180000.1	TraesCS2B01G180000.1	1.512455143	15.65406094	16.99513535	0	4.424531954	0	6.431030564	2.985393238	0.049895158	0.266684491	UP	0.011750117	0.109857912	0.104681603	0	0.024721242	0		Oryza sativa subsp. japonica|FAR1|FAR1 family protein
TraesCS7D01G084100.1	TraesCS7D01G084100.1	2.268682714	7.827030471	44.91571484	4.581960272	2.212265977	0	10.30094238	2.985248372	0.019561044	0.154864432	UP	0.015051007	0.046906545	0.236252359	0.028091648	0.010555344	0	Putative sulfate transporter 3.4
TraesCS2A01G212200LC.1	TraesCS2A01G212200LC.1	5.293593	17.61081856	8.497567673	1.832784109	0	2.050136336	5.880816613	2.984850191	0.026097628	0.18323818	UP	0.040559139	0.121888393	0.051620102	0.012977278	0	0.013397827
TraesCS2D01G204200.1	TraesCS2D01G204200.1	10.587186	27.39460665	49.7714678	5.498352326	4.424531954	1.025068168	16.45020215	2.984185152	0.00089097	0.02058972	UP	0.736401867	1.721250328	2.744737599	0.35342805	0.221332372	0.060813572
TraesCS5A01G513700.1	TraesCS5A01G513700.1	117.9715012	211.3298227	343.5445216	46.73599477	24.33492575	13.32588618	126.2071087	2.98379625	4.24E-10	1.42E-07	UP	1.558337481	2.521679157	3.597936412	0.570518869	0.231183961	0.150139146	Flavonol synthase/flavanone 3-hydroxylase
TraesCS4D01G195000.1	TraesCS4D01G195000.1	13.61209629	11.74054571	23.06482654	0.916392054	1.106132988	4.100272672	9.090044375	2.982774692	0.005465071	0.069952835	UP	0.105383224	0.082106848	0.14157374	0.006556346	0.006158814	0.02707526
TraesCS7A01G371400LC.1	TraesCS7A01G371400LC.1	10.587186	11.74054571	0	2.749176163	0	0	4.179484645	2.981938716	0.113038034	0.410963474	UP	0.122097719	0.122309424	0	0.029299735	0	0
TraesCS2B01G204200LC.1	TraesCS2B01G204200LC.1	9.074730858	3.913515236	3.641814717	0	2.212265977	0	3.140387798	2.980543697	0.107524432	0.400037999	UP	0.486709667	0.189604167	0.154860305	0	0.085332963	0
TraesCS3A01G153700.1	TraesCS3A01G153700.1	7.562275715	7.827030471	7.283629434	2.749176163	0	0	4.23701863	2.979815717	0.062601572	0.301272585	UP	0.028472584	0.026620489	0.021742439	0.009565575	0	0	Myb-related protein 3R-1
TraesCS7D01G324000LC.1	TraesCS7D01G324000LC.1	4.537365429	43.04866759	10.92544415	0	5.530664942	2.050136336	11.01537974	2.979742123	0.012485972	0.117952847	UP	0.258954503	2.219341082	0.494361744	0	0.227007561	0.099796631
TraesCS1D01G138600.1	TraesCS1D01G138600.1	5.293593	9.783788089	31.56239421	3.665568217	0	2.050136336	8.725913309	2.979439707	0.013904847	0.125889705	UP	0.064384863	0.107494166	0.304361147	0.041201084	0	0.021268135	hypothetical protein
TraesCS1D01G138600.2	TraesCS1D01G138600.2	5.293593	9.783788089	31.56239421	3.665568217	0	2.050136336	8.725913309	2.979439707	0.013904847	0.125889705	UP	0.064209427	0.107201266	0.303531825	0.04108882	0	0.021210183	hypothetical protein
TraesCS1D01G138600.3	TraesCS1D01G138600.3	5.293593	9.783788089	31.56239421	3.665568217	0	2.050136336	8.725913309	2.979439707	0.013904847	0.125889705	UP	0.065457944	0.109285735	0.309433832	0.041887769	0	0.021622603	hypothetical protein
TraesCS5B01G289100.1	TraesCS5B01G289100.1	0.756227571	3.913515236	25.49270302	3.665568217	0	0	5.63800234	2.977229761	0.077318283	0.338265813	UP	0.009172775	0.042880506	0.24516032	0.04108882	0	0
TraesCS5B01G125400LC.1	TraesCS5B01G125400LC.1	24.19928229	29.35136427	10.92544415	0	1.106132988	7.175477176	12.12628348	2.977187786	0.005490153	0.070179901	UP	0.304308116	0.333414107	0.108927164	0	0.010003723	0.076961809
TraesCS6A01G110400.1	TraesCS6A01G110400.1	12.09964114	39.13515236	43.7017766	6.414744381	5.530664942	0	17.81366324	2.976876087	0.001070575	0.023337818	UP	0.187239409	0.547061849	0.536179134	0.09173567	0.061552456	0
TraesCS2A01G354300.1	TraesCS2A01G354300.1	0	4.891894044	12.13938239	0	2.212265977	0	3.207257068	2.976051032	0.160601441	0.490965189	UP	0	0.087818894	0.191270913	0	0.03161891	0	uncharacterized LOC104581393	Brachypodium stacei|NAC|NAC family protein
TraesCS3A01G012800LC.1	TraesCS3A01G012800LC.1	31.00533043	54.7892133	161.4537858	6.414744381	22.12265977	3.075204504	46.47682303	2.975343338	4.25E-05	0.002153487	UP	1.014873161	1.620000308	4.189958115	0.194038929	0.520782051	0.085854455
TraesCS7A01G213100.1	TraesCS7A01G213100.1	8.318503286	17.61081856	27.9205795	4.581960272	0	2.050136336	10.08033299	2.9721425	0.006635225	0.079400771	UP	0.054778837	0.104759107	0.145773335	0.02788387	0	0.011514996	Phosphatidylinositol 4-kinase type 2-beta
TraesCS4D01G244000.1	TraesCS4D01G244000.1	71.08539172	60.65948615	176.0210447	15.57866492	11.06132988	12.30081802	57.78445589	2.970838521	2.90E-08	5.30E-06	UP	0.594816545	0.458507069	1.167759257	0.120466704	0.066566127	0.087791022	hypothetical protein
TraesCS4D01G244000.2	TraesCS4D01G244000.2	71.08539172	60.65948615	176.0210447	15.57866492	11.06132988	12.30081802	57.78445589	2.970838521	2.90E-08	5.30E-06	UP	0.600459966	0.462857231	1.178838567	0.121609651	0.067197684	0.088623954	hypothetical protein
TraesCS1B01G362100.1	TraesCS1B01G362100.1	6.049820572	16.63243975	1.213938239	0	0	3.075204504	4.495233844	2.969496129	0.082746783	0.350170085	UP	0.052600133	0.130630605	0.008368102	0	0	0.02280509	anthocyanidin 5;3-O-glucosyltransferase-like	Trifolium pratense|bHLH|bHLH family protein
TraesCS5D01G048100.1	TraesCS5D01G048100.1	6.049820572	1.956757618	14.56725887	2.749176163	0	0	4.220502203	2.968219921	0.080194043	0.344368272	UP	0.06038401	0.01764254	0.115277178	0.025358066	0	0	guanosine nucleotide diphosphate dissociation inhibitor 2-like
TraesCS5D01G410000LC.1	TraesCS5D01G410000LC.1	18.14946172	4.891894044	9.711505912	0	3.318398965	1.025068168	6.182721467	2.967795743	0.028108011	0.191253308	UP	0.132016021	0.032142863	0.056006124	0	0.017359402	0.006359589
TraesCS5A01G183600.1	TraesCS5A01G183600.1	115.7028184	156.5406094	270.7082273	22.90980136	33.18398965	13.32588618	102.0618887	2.967712204	2.43E-11	1.08E-08	UP	1.471601444	1.798530955	2.729818468	0.269278514	0.303541538	0.144562549	Os09g0325700; Similar to Protein phpsphatase 2C (PP2C) (EC 3.1.3.16).
TraesCS2D01G401000.2	TraesCS2D01G401000.2	716.1475102	530.2813144	1090.116539	96.22116571	122.7807617	79.9553171	439.2504346	2.966777935	7.58E-23	3.05E-19	UP	3.799748368	2.541577191	4.585760031	0.471799065	0.468517631	0.361837131	hypothetical protein
TraesCS2D01G468100.1	TraesCS2D01G468100.1	26.467965	31.30812188	19.42301182	5.498352326	2.212265977	2.050136336	14.49330889	2.963721924	0.000450901	0.012532159	UP	0.25613978	0.273689493	0.149024989	0.049172598	0.015397035	0.016922037
TraesCS3A01G318200LC.1	TraesCS3A01G318200LC.1	46.88610943	16.63243975	21.8508883	5.498352326	4.424531954	1.025068168	16.05289832	2.963039935	0.000624934	0.015973002	UP	1.059478828	0.339506954	0.391474274	0.114819265	0.071904933	0.019756694
TraesCS2A01G338300.1	TraesCS2A01G338300.1	18.14946172	8.80540928	20.63695006	0.916392054	1.106132988	4.100272672	8.952436462	2.962661738	0.006404048	0.077496757	UP	0.22694889	0.099462298	0.204595403	0.010589604	0.009947522	0.043731108	Protein CUP-SHAPED COTYLEDON 2	Triticum aestivum|NAC|NAC family protein
TraesCS4D01G185700.1	TraesCS4D01G185700.1	139.1458732	48.91894044	33.99027069	4.581960272	8.849063907	15.37602252	41.81035516	2.961361696	8.03E-06	0.000582547	UP	0.913597596	0.29013912	0.1769397	0.027801616	0.041785462	0.086107713
TraesCS6B01G224700.1	TraesCS6B01G224700.1	2.268682714	3.913515236	35.20420893	0	3.318398965	2.050136336	7.792490364	2.959562318	0.03394672	0.213556147	UP	0.12624032	0.196714323	1.553119812	0	0.132799423	0.097301716
TraesCS6B01G578600LC.1	TraesCS6B01G578600LC.1	10.587186	32.28650069	21.8508883	0	3.318398965	5.12534084	12.19471913	2.958202281	0.003743269	0.054746546	UP	0.736401867	2.028616457	1.205006751	0	0.165999279	0.304067861
TraesCS1B01G096900.1	TraesCS1B01G096900.1	30.24910286	170.2379127	342.3305834	19.24423314	33.18398965	17.42615886	102.1119968	2.957671876	1.84E-06	0.000175475	UP	0.391442853	1.99001699	3.512267739	0.230139195	0.308835867	0.192340601	Peroxidase 5	Genlisea aurea|NAC|NAC family protein
TraesCS2B01G129600.1	TraesCS2B01G129600.1	72.59784686	118.3838359	235.5040184	21.07701725	26.54719172	7.175477176	80.21423121	2.957492711	3.23E-08	5.78E-06	UP	0.615962934	0.907335442	1.584218956	0.165262417	0.161991672	0.051927218		Malus domestica|FAR1|FAR1 family protein
TraesCSU01G148500.1	TraesCSU01G148500.1	6.049820572	46.96218283	26.70664126	3.665568217	6.63679793	0	15.0035018	2.957280518	0.004181789	0.058943391	UP	0.189656819	1.329899649	0.663790886	0.106194344	0.149633153	0	Zinc finger protein 1
TraesCS4A01G380700LC.1	TraesCS4A01G380700LC.1	33.27401315	8.80540928	6.069691195	0	3.318398965	3.075204504	9.090452848	2.955631393	0.013757954	0.125166398	UP	1.244722483	0.297551077	0.180019683	0	0.089276923	0.098119377
TraesCS6B01G352000.1	TraesCS6B01G352000.1	81.67257772	160.4541247	318.0518186	21.07701725	24.33492575	26.65177237	105.3737061	2.95498034	5.79E-10	1.87E-07	UP	1.112975882	1.975172388	3.436318572	0.265431678	0.238496923	0.309776891
TraesCS6A01G110800LC.1	TraesCS6A01G110800LC.1	12.09964114	6.848651662	3.641814717	1.832784109	0	1.025068168	4.241326633	2.954781267	0.054399986	0.278921975	UP	0.073784297	0.037726035	0.017607405	0.010328491	0	0.005331601	uncharacterized LOC104585207
TraesCS2B01G598800.1	TraesCS2B01G598800.1	9.074730858	19.56757618	10.92544415	0	0	5.12534084	7.448848671	2.953863598	0.026106932	0.183263548	UP	0.033230246	0.064726402	0.031719399	0	0	0.01600796	Polyadenylate-binding protein; cytoplasmic and nuclear
[truncated: 102,793 more rows]
